# Supplementary material for: The pluralization palette: unveiling semantic clusters in English nominal pluralization through distributional semantics
Source: Morphology (Dordr). 2024 Jul 12;34(4):369–413. doi: 10.1007/s11525-024-09428-9 (PMC11554741; doi:10.1007/s11525-024-09428-9)
Supplement: Supplementary file 1 — (ZIP 365.2 MB) [file 11525_2024_9428_MOESM1_ESM.zip]

Archive with 39 entries (39 files):
- demo.ipynb
- scripts/shift_vecs_result.py
- scripts/set_utils.py
- scripts/data_preprocess.py
- scripts/data_utils.py
- scripts/README
- scripts/pyLDL_performance.py
- scripts/wordnet_utils.py
- scripts/cosclassavg_result.py
- scripts/ldl_modeling_method.py
- scripts/ML_utils.py
- scripts/cosclassavg_method.py
- scripts/fracss_result.py
- scripts/fracss_method.py
- scripts/ldl_modeling_result.py
- scripts/plots.py
- scripts/pyLDL.py
- scripts/shift_vecs_method.py
- scripts/vector_utils.py
- scripts/tsne.py
- scripts/stats.py
- data/onlyb_result.pickle
- data/avg_shift_vec.npy
- data/sg-pl-word2vec-tsneShiftBestKL.pickle
- data/cosavg_result.pickle
- data/cosclassavg_result.pickle
- data/fracss_result.pickle
- data/sg-pl-word2vec.pickle
- data/average_shift_vecs_sem_class.nc
- data/weights.nc
- interactive_plots/abstract_concrete_division_tsne_dim1_violin.html
- interactive_plots/fracss_weights.html
- interactive_plots/w2v-tsne-shift-bestKL.html
- semantic classes/list_of_classes.txt
- semantic classes/semantic_classes.csv
- data/fracss/data_test.pkl
- data/fracss/data_train.pkl
- data/cosclassavg/data_train.pkl
- data/cosclassavg/data_test.pkl
