# Supplementary material for: The pluralization palette: unveiling semantic clusters in English nominal pluralization through distributional semantics
Source: Morphology (Dordr). 2024 Jul 12;34(4):369–413. doi: 10.1007/s11525-024-09428-9 (PMC11554741; doi:10.1007/s11525-024-09428-9)
Supplement: Supplementary file 1 — (ZIP 365.2 MB) [file 11525_2024_9428_MOESM1_ESM.zip › demo.ipynb]

# %% [markdown]
# Supplementary Materials 
## Semantic properties of English nominal pluralization: Insights from word embeddings

**author:** Elnaz Shafaei-Bajestan

**date:** 21.03.2022

**requirements:**

- numpy
- pandas
- xarray
- gensim
- pyndl

# %% [code]
import numpy as np
import pandas as pd
import xarray as xr

from importlib import reload

import scripts.plots as plots
import scripts.stats as stats
import scripts.ML_utils as mu
import scripts.set_utils as su
import scripts.vector_utils as vu
import scripts.pyLDL_performance as pf

import scripts.shift_vecs_result as svr
import scripts.cosclassavg_result as cr
import scripts.fracss_result as fr
import scripts.ldl_modeling_result as lmr

# %% [markdown]
# Shift vectors

# %% [code]
data = pd.read_pickle("data/sg-pl-word2vec.pickle")
avg_shift_vec = np.load("data/avg_shift_vec.npy")

# %% [code]
svr.figure_box_length(data)

# %% [code]
svr.figure_box_angle(data)

# %% [code]
svr.figure_scatter_length_vs_angle(data, avg_shift_vec)

# %% [code]
svr.figure_scatter_length_vs_length(data)

# %% [code]
data = pd.read_pickle("data/sg-pl-word2vec-tsneShiftBestKL.pickle")

# %% [code]
svr.figure_tsne_shift(data)

# %% [code]
acc_m, f1_m = mu.classify(data, input_colname="shift_vec", output_colname="broad_category", model="lda")

# %% [code]
acc_b, f1_b = mu.classify(data, input_colname="shift_vec", output_colname="broad_category", model="dummy")

# %% [code]
print(f"the weighted average F-score by the LDA is {round(f1_m / f1_b)} times greater than the weighted average")

# %% [markdown]
# CosClassAvg

# %% [code]
shift_vecs_sem_class = xr.open_dataarray("data/average_shift_vecs_sem_class.nc")
lengths = cr.describe_length_shift_vecs(shift_vecs_sem_class)

# %% [code]
angles = cr.describe_angle_shift_vecs(shift_vecs_sem_class)

# %% [code]
cosclassavg, cosavg, onlyb = cr.load_data(
        cosclassavg_path="data/cosclassavg_result.pickle",
        cosavg_path="data/cosavg_result.pickle",
        onlyb_path="data/onlyb_result.pickle")

# %% [code]
cr.abstract_concrete_division(cosclassavg)

# %% [code]
cr.semantic_classes_coherence(cosclassavg)

# %% [code]
cr.semantic_classes_predictability(cosclassavg)

# %% [code]
cr.create_figure_tsne_shift_411classes(
    cosclassavg, 
    categories=[f"noun.artifact.{cat}" for cat in ["clothing", "conveyance", "way", "building", "weapon", "musical_instrument"]]
)

# %% [code]
cr.create_figure_hatpl_pl(cosclassavg, cosavg, onlyb)

# %% [code]
cr.create_figure_hatpl_sg(cosclassavg, cosavg, onlyb)

# %% [code]
cr.inspect_target_rank_3methods(cosclassavg, cosavg, onlyb)

# %% [markdown]
# FRACSS

# %% [code]
weights = xr.open_dataarray("data/weights.nc")

# %% [code]
fr.visualise_fracss_mapping(weights)

# %% [code]
fr.values_on_fracss_mapping(weights)

# %% [code]
fracss = pd.read_pickle("data/fracss_result.pickle")

# %% [code]
reload(fr)

# %% [code]
fr.compare_hatpl_fracss_and_cosclassavg(cosclassavg, fracss)

# %% [code]
fr.figure_compare_hatpl_length(cosclassavg, fracss)

# %% [code]
(cosclassavg.len_hatpl > cosclassavg.len_sg).value_counts(normalize=True)

# %% [code]
(fracss.len_hatpl > fracss.len_sg).value_counts(normalize=True)

# %% [code]
(cosclassavg.len_pl > cosclassavg.len_sg).value_counts(normalize=True)

# %% [code]
fr.compare_target_rank_fracss_cosclassavg(cosclassavg, fracss)

# %% [markdown]
# Comprehension with FRACSS and CosClassAvg

# %% [code]
PATH_C = 'data/cosclassavg'
PATH_F = 'data/fracss'
train_c, test_c, train_f, test_f  = lmr.load_ldl_results(PATH_C, PATH_F)

# %% [code]
train_prop, test_prop = lmr.get_data_properties(train_c, test_c)

# %% [markdown]
## accuracy

# %% [code]
print('model performance: accuracy')
print('===========================')
    
print('CosClassAvg train')
acc_topn_train_c, tp_topn_train_c, acc_cats_train_c, tp_cats_train_c = lmr.accuracy(train_c, test=False)
print('CosClassAvg test')
acc_topn_test_c, tp_topn_test_c, acc_cats_test_c, tp_cats_test_c = lmr.accuracy(test_c, test=True)
print('FRACSS train')
acc_topn_train_f, tp_topn_train_f, acc_cats_train_f, tp_cats_train_f = lmr.accuracy(train_f, test=False)
print('FRACSS test')
acc_topn_test_f, tp_topn_test_f, acc_cats_test_f, tp_cats_test_f = lmr.accuracy(test_f, test=True)


# %% [code]
lmr.figure_accuracy_top5_train_test_both_models_notsplit(
    acc_topn_train_c, acc_topn_test_c, 
    acc_topn_train_f, acc_topn_test_f
)

# %% [code]
print('variation in triphones')
print('===========')
print('CosClassAvg')
mp_c = lmr.mutiple_pronunciations(train_c, test_c)
print('FRACSS')
mp_f = lmr.mutiple_pronunciations(train_f, test_f)

# %% [code]
lmr.figure_accuracy_top1_train_categories_both_models(
    tp_cats_train_c, tp_cats_train_f, train_prop
)

# %% [code]
_ = stats.compare_median_nonparametric_paired(test_c.target_corr, test_f.target_corr)

# %% [markdown]
## error analysis

# %% [code]
errors_c = pf.get_errors(test_c)
errors_f = pf.get_errors(test_f)

# %% [code]
print('number of errors by ldl with cosavgclass', len(errors_c))
print('number of errors by ldl with fracss', len(errors_f))

print('compare sets of errors in cosavgclass and fracss:')
su.compare_sets(set(errors_c.index.unique()), set(errors_f.index.unique()))

# %% [code]
# sg recognized as pl or vice versa: add column "is_sg_pl_error"
errors_c = pf.is_it_sg_pl_error_df(errors_c, path="data/sg-pl-word2vec.pickle")
errors_f = pf.is_it_sg_pl_error_df(errors_f, path="data/sg-pl-word2vec.pickle")

# %% [code]
# target and prediction sound similarly: add column "is_similar_sounding_error"
word2triphones={word: triphone for word, triphone in zip(train_c.word.tolist() + test_c.word.tolist(), train_c.triphones.tolist() + test_c.triphones.tolist())}
errors_c = pf.triphones_similarity_for_predictions(errors_c, word2triphones)
errors_f = pf.triphones_similarity_for_predictions(errors_f, word2triphones)

# %% [code]
print('errors by cosavgclass, split into categories')
print(pd.crosstab(errors_c.is_sg_pl_error, errors_c.is_similar_sounding_error))

# %% [code]
icols = ['word', 'triphones', 'predicted_outcome1', 'triphones_predicted_outcome1', 'triphones_recall', 'triphones_precision', 'triphones_jaccard', 'triphones_overlap']

# %% [code]
print('similar sounding errors')
print(errors_c[~errors_c.is_sg_pl_error & errors_c.is_similar_sounding_error][icols])

# %% [code]
print('similar sounding errors in cosavgclass not made by fracss')
errors_sim_sounding_c_minus_f = errors_c.loc[list(set(errors_c[~errors_c.is_sg_pl_error & errors_c.is_similar_sounding_error].index.unique()) - set(errors_f[~errors_f.is_sg_pl_error & errors_c.is_similar_sounding_error].index.unique()))]
print(errors_sim_sounding_c_minus_f[icols])
print(errors_sim_sounding_c_minus_f[is_top2])


# %% [code]
print('is_sg_pl_error == True but is_similar_sounding_error == False:') # are still sg pl error
print(errors_c[errors_c.is_sg_pl_error & ~errors_c.is_similar_sounding_error][icols])

# %% [code]
print('is_sg_pl_error == False and is_similar_sounding_error == False:') # others
print(errors_c[~errors_c.is_sg_pl_error & ~errors_c.is_similar_sounding_error][icols])

# %% [code]
print('errors by fracss, split into categories')
print(pd.crosstab(errors_f.is_sg_pl_error, errors_f.is_similar_sounding_error))

# %% [code]
print('is_sg_pl_error == True but is_similar_sounding_error == False:')
print(errors_f[errors_f.is_sg_pl_error & ~errors_f.is_similar_sounding_error][icols])

# %% [code]
print('is_sg_pl_error == False and is_similar_sounding_error == False:')
print(errors_f[~errors_f.is_sg_pl_error & ~errors_f.is_similar_sounding_error][icols])

# %% [code]
lmr.figure_error(errors_c, errors_f)

# %% [code]
print('% target words in sg-pl errors by cosavgclass that end up as top2 or top3 or top4')
print(errors_c[errors_c.is_sg_pl_error].is_top2.value_counts(True)[True])
print(errors_c[errors_c.is_sg_pl_error].is_top3.value_counts(True)[True])
print(errors_c[errors_c.is_sg_pl_error].is_top4.value_counts(True)[True])

# %% [code]
print('% target words in sg-pl errors by fracss that end up as top2 or top3 or top4')
print(errors_f[errors_f.is_sg_pl_error].is_top2.value_counts(True)[True])
print(errors_f[errors_f.is_sg_pl_error].is_top3.value_counts(True)[True])
print(errors_f[errors_f.is_sg_pl_error].is_top4.value_counts(True)[True])

# %% [code]
lmr.predictions(test_c, test_f)

# %% [code]
