# Supplementary material for: The pluralization palette: unveiling semantic clusters in English nominal pluralization through distributional semantics
Source: Morphology (Dordr). 2024 Jul 12;34(4):369–413. doi: 10.1007/s11525-024-09428-9 (PMC11554741; doi:10.1007/s11525-024-09428-9)
Supplement: Supplementary file 1 — (ZIP 365.2 MB) [file 11525_2024_9428_MOESM1_ESM.zip › scripts/shift_vecs_result.py]

# last modified 8.12.2021

import numpy as np
import pandas as pd

import scripts.plots as plots
import scripts.ML_utils as mu
import scripts.vector_utils as vu

def figure_box_length(data, filename=None):
    """ length of observed singulars and plurals, and individual shift vectors """
    plots.side_by_side_box_plot(x1=data.len_sg, name1="singular", 
                                x2=data.len_pl, name2="plural", 
                                x3=data.len_shift, name3="shift",
                                notched=True, tick_fontsize=30, label_fontsize=40,
                                xlabel="length of vector", #r"$\Huge\ell _{2} \text{   norm}$"
                                width=5*300, height=3*300,
                                filename=filename)

def figure_box_angle(data, filename=None):
    """ angle of observed singulars and plurals, and individual shift vectors """
    plots.side_by_side_box_plot(x1=data.theta_sg_degrees, name1="singular", 
                                x2=data.theta_pl_degrees, name2="plural", 
                                x3=data.theta_shift_degrees, name3="shift", 
                                notched=True, tick_fontsize=30, label_fontsize=40,
                                xlabel="angle of vector", #r"$\Huge\theta$"
                                width=5*300, height=3*300,
                                filename=filename)

def figure_scatter_length_vs_angle(data, avg_shift_vec, filename=None):
    """ scatter plot for shift vectors: length versus angle """
    theta_avg_vec = vu.theta(avg_shift_vec)
    l2_avg_vec = vu.l2(avg_shift_vec)
    print(f'average shift vector is at ({theta_avg_vec},{l2_avg_vec})')

    plots.scatter_2d(data, x="theta_shift_degrees", y="len_shift", 
                     filename=filename, 
                     xlabel="angle of vector", #r"$\huge\theta$", 
                     ylabel="length of vector", #r"$\huge\ell _2\text{ norm}$", 
                     extra_datapoints={'average shift': (theta_avg_vec, l2_avg_vec)},
                     main_datapoints_label="individual shift", legend_title_text="",
                     size=[1] * data.shape[0] + [2], size_max=10,
                     tick_fontsize=25, legend_font_size=30)

def figure_scatter_length_vs_length(data, filename=None):
    """ length of shift depends on plural and singular """
    fig1 = plots.scatter_2d(data=data, x="len_sg", y="len_pl",
                      xlabel="length of singular vectors", ylabel="length of plural vectors", 
                      trendline="lowess", trendline_color_override="red",
                      tick_fontsize=25, label_fontsize=40, show=False)
    fig1.add_shape(type="line", xref="x", yref="y", x0=0, y0=0, x1=7, y1=7, line=dict(color="black", width=2, dash='dot'))

    fig2 = plots.scatter_2d(data=data, x="len_sg", y="len_shift",
                      xlabel="length of singular vectors", ylabel="length of shift vectors", 
                      trendline="lowess", trendline_color_override="red",
                      tick_fontsize=25, label_fontsize=40, show=False)
    fig2.add_shape(type="line", xref="x", yref="y", x0=0, y0=0, x1=7, y1=7, line=dict(color="black", width=2, dash='dot'))

    plots.two_subplots(fig1, fig2, filename)

def figure_tsne_shift(data, filename=None):

    fig = plots.scatter_2d(data=data, x='dim1_shift', y='dim2_shift',
                     color=data.broad_category.str.slice(start=5),
                     color_discrete_sequence=plots.discrete_26_color_list,
                     #symbol="shift",
                     xlabel="t-SNE dimension 1", ylabel= "t-SNE dimension 2",
                     legend_label= "Semantic Class",
                     hover_name=data.pl + '-' + data.sg,
                     #opacity=0.7, size=[1] * data.shape[0], size_max=6,
                     label_fontsize=30, tick_fontsize=20, legend_font_size=25, show=False)

    # add marker for average shift vector
    avg_shift_dim1, avg_shift_dim2 = (0.4, -1.8)
    fig.add_trace(plots.go.Scattergl(
            x=[avg_shift_dim1], y=[avg_shift_dim2], 
            mode = 'markers', marker_symbol = 'cross-dot', 
            marker_line_color="black", marker_color="red",
            marker_size=20, marker_line_width=2,
            showlegend=False))

    plots.save_or_show_plot(fig, filename=filename)

def main():

    data = pd.read_pickle("/mnt/shared/people/elnaz/morphology/result/sg-pl/semantics/sg-pl-word2vec.pickle")
    avg_shift_vec = np.load("/home/elnaz/projects/redhen/37-morphology/09-fastText/word2vec/avg_shift_vec.npy")

    figure_box_length(data, "/home/elnaz/projects/redhen/37-morphology/for_paper/plots/w2v-len-sg-pl-shift.png")
    figure_box_angle(data, "/home/elnaz/projects/redhen/37-morphology/for_paper/plots/w2v-angle-sg-pl-shift.png")    
    figure_scatter_length_vs_angle(data, avg_shift_vec, "/home/elnaz/projects/redhen/37-morphology/for_paper/plots/w2v-scatter-angle-length2.png")
    figure_scatter_length_vs_length(data, "/home/elnaz/projects/redhen/37-morphology/for_paper/plots/w2v-scatter-len-pl-shift-against-sg-xEqy.png")

    data = pd.read_pickle("/mnt/shared/people/elnaz/morphology/result/sg-pl/semantics/sg-pl-word2vec-tsneShiftBestKL.pickle")
    figure_tsne_shift(data, "/home/elnaz/projects/redhen/37-morphology/for_paper/plots/w2v-tsne-shift-bestKL2.png")

    acc_m, f1_m = mu.classify(data, input_colname="shift_vec", output_colname="broad_category", model="lda")
    # Number of unique classes 26
    # Input data shape (11749, 300)
    # evaluation of lda on training set: acc=0.584, f1=0.584
    acc_b, f1_b = mu.classify(data, input_colname="shift_vec", output_colname="broad_category", model="dummy")
    # Number of unique classes 26
    # Input data shape (11749, 300)
    # evaluation of dummy on training set: acc=0.232, f1=0.087
