# Supplementary material for: The pluralization palette: unveiling semantic clusters in English nominal pluralization through distributional semantics
Source: Morphology (Dordr). 2024 Jul 12;34(4):369–413. doi: 10.1007/s11525-024-09428-9 (PMC11554741; doi:10.1007/s11525-024-09428-9)
Supplement: Supplementary file 1 — (ZIP 365.2 MB) [file 11525_2024_9428_MOESM1_ESM.zip › scripts/set_utils.py]

# list of functions:
    # jaccard_index
    # overlap_coefficient
    # precision
    # recall

def compare_sets(a, b):
    assert type(a) is set and type(b) is set
    print('len set1', len(a))
    print('len set2', len(b))
    print('len intersection', len(a & b))
    print('len union', len(a | b))
    print('len union minus intersection', len((a | b) - (a & b)))
    print('len (set1 - set2)', len(a - b))
    print('len (set2 - set1)', len(b - a))
    print('len (set1) - len (set2)', len(a) - len(b))
    print('len intersection / len set1', len(a & b) / len(a))
    print('len intersection / len set2', len(a & b) / len(b))
    print('len intersection / len union', jaccard_index(a, b))
    
def jaccard_index(a, b):
    assert type(a) is set and type(b) is set
    return len(a & b) / len(a | b)

def overlap_coefficient(a, b):
    assert type(a) is set and type(b) is set
    return len(a & b) / min(len(a), len(b))

def precision(gold, prediction):
    assert type(gold) is set and type(prediction) is set
    return len(gold & prediction) / len(prediction)

def recall(gold, prediction):
    assert type(gold) is set and type(prediction) is set
    return len(gold & prediction) / len(gold)
