# Supplementary material for: The pluralization palette: unveiling semantic clusters in English nominal pluralization through distributional semantics
Source: Morphology (Dordr). 2024 Jul 12;34(4):369–413. doi: 10.1007/s11525-024-09428-9 (PMC11554741; doi:10.1007/s11525-024-09428-9)
Supplement: Supplementary file 1 — (ZIP 365.2 MB) [file 11525_2024_9428_MOESM1_ESM.zip › scripts/data_preprocess.py]

import pandas as pd
import numpy as np

REDHEN_BASE = "/mnt/Restricted/Corpora/RedHen"

penn2ldl = {
    'CC': 'MONO',                   # Coordinating conjunction
    'CD': 'MONO',                   # Cardinal number
    'DT': 'MONO',                   # Determiner
    'EX': 'MONO',                   # Existential there
    'FW': 'MONO',                   # Foreign word
    'IN': 'MONO',                   # Preposition or subordinating conjunction
    'JJ': 'MONO',                   # Adjective
    'JJR': 'COMPARATIVE',           # Adjective, comparative [tick]
    'JJS': 'SUPERLATIVE',           # Adjective, superlative [tick]
    'LS': 'MONO',                   # List item marker
    'MD': 'MONO',                   # Modal
    'NN': 'SG',                     # Noun, singular or mass [tick]
    'NNS': 'PL',                    # Noun, plural [tick]
    'NNP': 'SG',                    # Proper noun, singular
    'NNPS': 'PL',                   # Proper noun, plural
    'PDT': 'MONO',                  # Predeterminer
    'POS': 'MONO',                  # Possessive ending
    'PRP': 'MONO',                  # Personal pronoun
    'PRP$': 'MONO',                 # Possessive pronoun
    'RB': 'MONO',                   # Adverb
    'RBR': 'COMPARATIVE',           # Adverb, comparative
    'RBS': 'SUPERLATIVE',           # Adverb, superlative
    'RP': 'MONO',                   # Particle
    'SYM': 'MONO',                  # Symbol
    'TO': 'MONO',                   # TO
    'UH': 'MONO',                   # Interjection
    'VB': 'MONO',                   # Verb, base form
    'VBD': 'PAST',                  # Verb, past tense
    'VBG': 'CONTINUOUS',            # Verb, gerund or present participle [tick]
    'VBN': 'PAST',                  # Verb, past participle [check aux]
    'VBP': 'PERSISTENCE',           # Verb, non-3rd person singular present [check aux]
    'VBZ': 'PERSISTENCE_PERSON3',   # Verb, 3rd person singular present [tick]
    'WDT': 'MONO',                  # Wh-determiner
    'WP': 'MONO',                   # Wh-pronoun
    'WP$': 'MONO',                  # Possessive wh-pronoun
    'WRB': 'MONO',                  # Wh-adverb
    ".": 'MONO', ",": 'MONO', ":": 'MONO', "''": 'MONO', "$": 'MONO', # punctuation
     "#": 'MONO', "``": 'MONO', "-RRB-": 'MONO', "-LRB-": 'MONO'      # punctuation
}

def unigrams2Ngrams(unigrams, Ngram, unigram_boundary_symbol="#", Ngram_boundary_symbol="_"):
    """ gets a list of unigrams; returns a string with all N-grams."""
    unigrams = np.array([unigram_boundary_symbol] + unigrams + [unigram_boundary_symbol])
    return Ngram_boundary_symbol.join([''.join(unigrams[start:start+Ngram]) for start in np.arange(0, len(unigrams)-Ngram+1)])

def handle_genetives(df):
    df = df.copy()
    df['previous_tag'] = ['NA'] + df.inflection_tag.iloc[:-1].to_list()
    #df['previous_pos'] = ['NA'] + df.pos.iloc[:-1].to_list()
    df.loc[(df.pos=="POS") & (df.previous_tag == "SG"), "inflection_tag"] = "GEN:SG"
    df.loc[(df.pos=="POS") & (df.previous_tag == "PL"), "inflection_tag"] = "GEN:PL"
    # df.loc[(df.pos=="POS") & (df.previous_pos.isin(['JJ', 'CD', 'FW'])), 'inflection_tag'] = "GEN:SG"
    # JJ: 17-year-old's neck, CD: 2016's election, PRP: one's support, FW: ex's name
    #df.drop(columns=["previous_tag", "previous_pos"], inplace=True)
    df.drop(columns=["previous_tag"], inplace=True)
    return df

def merge_noun_pos_marker(df):
    """
    merges Nouns and Possessive markers 
    e.g., merges two rows "newman" and "'s" into one row "newman's" with tag SG_GEN:SG
    updates the columns `word`, `lower`, `inflectio_tag`, `phones`, and `end`
    """
    df = df.copy()

    print('edit inflectional tag')
    df['next_tag'] = df.inflection_tag.iloc[1:].to_list() + ['NA']
    affected_indeces = df.index[(df.next_tag=="GEN:SG") | (df.next_tag=="GEN:PL")]
    df.loc[affected_indeces, 'inflection_tag'] = df.loc[affected_indeces, ['inflection_tag', 'next_tag']].agg('_'.join,axis=1)
    df.drop(columns=['next_tag'], inplace=True)
    
    print('edit word')
    df['next_word'] = df.word.iloc[1:].to_list() + ['NA']
    df.loc[affected_indeces, 'word'] = df.loc[affected_indeces, ['word', 'next_word']].agg(''.join,axis=1)
    df.drop(columns=['next_word'], inplace=True)

    print('edit lower')
    df['next_lower'] = df.lower.iloc[1:].to_list() + ['NA']
    df.loc[affected_indeces, 'lower'] = df.loc[affected_indeces, ['lower', 'next_lower']].agg(''.join,axis=1)
    df.drop(columns=['next_lower'], inplace=True)

    print('edit pos')
    df['next_pos'] = df.pos.iloc[1:].to_list() + ['NA']
    df.loc[affected_indeces, 'pos'] = df.loc[affected_indeces, ['pos', 'next_pos']].agg('-'.join,axis=1)
    df.drop(columns=['next_pos'], inplace=True)

    print('edit phones')
    df.phones.fillna(value='NA', inplace=True)
    df['next_phones'] = df.phones.str.replace('NA', '', regex=False).str.slice(1).iloc[1:].to_list() + ['']
    df.loc[affected_indeces, 'phones'] = df.loc[affected_indeces, ['phones', 'next_phones']].agg(''.join,axis=1)
    df.drop(columns=['next_phones'], inplace=True)

    print('edit phone durations')
    df.phone_durations.fillna(value='NA', inplace=True)
    df['next_phone_durations'] = df.phone_durations.str.replace('NA', '', regex=False).str.slice(1).iloc[1:].to_list() + ['']
    df.loc[affected_indeces, 'phone_durations'] = df.loc[affected_indeces, ['phone_durations', 'next_phone_durations']].agg(''.join,axis=1)
    df.drop(columns=['next_phone_durations'], inplace=True)

    print('edit end')
    df['next_end'] = df.end.iloc[1:].to_list() + [np.nan]
    mess_end_indeces = df.index[(~df.end.isna()) & (df.next_end.isna())]
    edit_end_indeces = list(set(affected_indeces) - set(mess_end_indeces))
    df.loc[edit_end_indeces, 'end'] = df.loc[edit_end_indeces, 'next_end']
    df.drop(columns=['next_end'], inplace=True)

    print('edit duration')
    df['next_duration'] = df.duration.iloc[1:].to_list() + [np.nan]
    mess_duration_indeces = df.index[(~df.duration.isna()) & (df.next_duration.isna())]
    edit_duration_indeces = list(set(affected_indeces) - set(mess_duration_indeces))
    df.loc[affected_indeces, 'duration'] = df.loc[affected_indeces, ['duration', 'next_duration']].agg(sum,axis=1)
    df.drop(columns=['next_duration'], inplace=True)

    df = df[df.pos!="POS"] 

    return df


def add_start_end(df):
    df = df.copy()
    
    print('add column start')
    df.startsecs.fillna('NA', inplace=True)
    df.startcentisecs.fillna('NA', inplace=True)
    df['start'] = df[['startsecs', 'startcentisecs']].agg('.'.join, axis=1)
    df.loc[df.start.str.endswith('NA'), 'start'] = 'NaN'
    df['start'] = df.start.astype("float64")

    print('add column end')
    df.endsecs.fillna('NA', inplace=True)
    df.endcentisecs.fillna('NA', inplace=True)
    df['end'] = df[['endsecs', 'endcentisecs']].agg('.'.join, axis=1)
    df.loc[df.end.str.endswith('NA'), 'end'] = 'NaN'
    df['end'] = df.end.astype("float64")

    return df

def edit_duration(df):
    df = df.copy()

    print("convert duration to float")
    df.duration.fillna(value='NA', inplace=True)
    df['duration'] = df.duration.str.replace('NA', 'NaN', regex=False).astype("float64")

    return df

def remove_NAs(df, column):
    """
    removes rows from data frame `df` with NA values in `column`
    """
    df = df.copy()
    df = df[df[column].notna()]
    return df

def preprocess_vrt_v4(df):
    """df has is_punctuation"""
    print('preprocess df')
    df = df.copy()
    
    print('remove punctuations')
    df = df[~df.is_punctuation]
    df.drop(columns=["is_punctuation"], inplace=True)
    
    print('add inflection tag (not for gentitives, auxiliaries, and VNB tag)')
    df['inflection_tag'] = df['pos'].map(penn2ldl)
    
    print('mark genetives')
    df = handle_genetives(df)
    
    print('add start and end')
    df = add_start_end(df)
    df = edit_duration(df)
    
    print('merge the rows for NOUN + POSSESSIVE and remove pos == "POS"')
    # MAKE SURE you do not merge other things that can get mixed up with this (such as let's). These will be deleted later when merging data frames. 
    df = merge_noun_pos_marker(df)
    
    print('remove NAs in column start')
    df = df[df['start'].notna()]
    
    print('remove NAs in column duration')
    df = df[df['duration'].notna()]
    
    return df    

def preprocess_v4_main():

    df = pd.read_parquet(os.path.join(REDHEN_BASE, "2016_vrt_v4.parquet"))
    df = preprocess_vrt_v4(df)
    df.to_parquet(os.path.join(REDHEN_BASE, "2016_vrt_v4_preprocessed.parquet"))

def merge_v3_v4_dataframes(data, df):
    """
    Merges data frames `data` (based on v3 files and df_features) and `df` (based on v4 files) with
        
        - exact match on `source_file` and `word` and `start`

    """

    # source files
    source_files = data.source_file.unique()
    df2 = df[df.source_file.isin(source_files)]

    df2['word'] = df2['lower']
    data['start_in_file'] = data.start_in_file.round(2).astype('str')
    df2['start_in_file'] = df2.start.astype('str')

    merged = pd.merge(left=data, right=df2[['source_file', 'word', 'start_in_file', 'start', 'end', 'phones', 'phone_durations']], # 'duration', 
                on=['word', 'source_file', 'start_in_file'])

    print('data shape[0]:', data.shape[0])
    print('merged shape[0]:',merged.shape[0])

    print('data head')
    print(data.head(20))
    print('merged head')
    print(merged.head(20))

    print('data tail')
    print(data.tail(20))
    print('merged tail')
    print(merged.tail(20))

    return merged

def get_phones_for_data(df, old_path, new_path):
    
    data = pd.read_parquet(old_path)

    print('\nObtaining phones information')
    data = merge_v3_v4_dataframes(data, df)
        
    print('\nWriting training data set: ', new_path)
    data.to_parquet(new_path)

def get_phones_info_main():

    df = pd.read_parquet(os.path.join(REDHEN_BASE, "2016_vrt_v4_preprocessed.parquet"))
    get_phones_for_data(df, 
        old_path="/mnt/shared/people/elnaz/morphology/data/ex02/df_train_without_features.parquet",
        new_path="/mnt/shared/people/elnaz/morphology/data/ex02/df_train_phones.parquet")
    get_phones_for_data(df, 
        old_path="/mnt/shared/people/elnaz/morphology/data/ex02/df_test_without_features.parquet",
        new_path="/mnt/shared/people/elnaz/morphology/data/ex02/df_test_phones.parquet")
    
