# Supplementary material for: The pluralization palette: unveiling semantic clusters in English nominal pluralization through distributional semantics
Source: Morphology (Dordr). 2024 Jul 12;34(4):369–413. doi: 10.1007/s11525-024-09428-9 (PMC11554741; doi:10.1007/s11525-024-09428-9)
Supplement: Supplementary file 1 — (ZIP 365.2 MB) [file 11525_2024_9428_MOESM1_ESM.zip › scripts/data_utils.py]

# last modified 8.12.2021

# list of functions:
    # add_function_info
    # add_seen_info
    # add_triphones
    # trim_data
    # exclude_missing_triphones
    # load_function_words
    # read_tasa
    # add_tasa_frequnecy
    # load_fracss_vecs
    # load_w2v
    # load_m4_data
    # intersect_data_semvecs
    # load_m4_data_semvecs
    # load_sg_pl_data
    # load_glove_grounded_vecs

import os
import pandas as pd
import xarray as xr
import gensim 

import scripts.pyLDL as pyLDL

def read_netcdf(path):
    return xr.open_dataarray(path)

def add_function_info(data):
    if not 'is_function' in data.columns:
        function_words = load_function_words()
        data['is_function'] = data.word.isin(function_words.word)
        if 'predicted_event1' in data.columns:
            data['is_predicted_function'] = data.predicted_event1.str[0].isin(function_words.word)
    return data

def add_seen_info(data, sg):
    data['is_sg'] = data.pos=="NN"
    data['is_pl_unseen_base'] = (data.pos=="NNS") & (~data.lemma.isin(sg.word.tolist()))
    data['is_pl_seen_base'] = (data.pos=="NNS") & (data.lemma.isin(sg.word.tolist()))
    return data

def _add_seen_info(data, test=True):
    if test and 'oov' in data.columns and 'lemma_oov' in data.columns:
        # seen uninflected 
        data['is_seen_uninflec'] = (data.is_uninflected) & (~data.oov)
        data['is_seen_inflec'] = (~data.is_uninflected) & (~data.oov)
        data['is_unseen_inflec'] = (~data.is_uninflected) & (data.oov) & (~data.lemma_oov)    
    return data

def add_triphones(data, phones_colname, phones_split_char, n_gram):
    # drop the beginning and the end | from each item in column phones
    if data[phones_colname].str.startswith(phones_split_char).any() and \
        data[phones_colname].str.endswith(phones_split_char).any():
            data[phones_colname] = data[phones_colname].str.slice(1,-1)
    # drop rows with empty phones (v4 did not match these tokens; only 7)
    data = data[data[phones_colname] != '']
    # add triphones
    data['triphones'] = data[phones_colname].str.split(phones_split_char).apply(pyLDL.unigrams2Ngrams, n_gram=n_gram)
    return data

def trim_data(data):
    # exclude unseen uninflected
    data = data[~((data.oov) & (data.is_uninflected))]
    # exclude unseen inflected of unseen base
    data = data[~((data.oov) & (data.lemma_oov) & (~data.is_uninflected))]
    return data

def exclude_missing_triphones(data):
    print((data.triphones == "#9#").sum(), 'tokens will be removed.')
    data = data[data.triphones != "#9#"]
    return data

def load_function_words():
    function_words = pd.read_table('data/cook_function_words.list', header=None, names=["word"])
    function_words.word = function_words.word.str.strip()
    function_words.word = function_words.word.str.lower()
    return function_words

def read_tasa(tasa_path):
    words = []
    with open(tasa_path, "rt") as infile:
        text = infile.read()
    text = text.translate({ord(i): None for i in '.,?'})
    text = text.split("\n")
    for line in text:
        if line.startswith("[S]"):
            words.extend(line.strip().split()[1:])
        elif not line.startswith("["):
            words.extend(line.strip().split())
    words = pd.Series(words, name='word')
    print('tasa words shape', words.shape)
    return words

def add_tasa_frequnecy(data, colname="word"):
    tasa_freq = read_tasa("/mnt/shared/corpora/English.TASA/tasaDocs.txt").value_counts()
    data[f'tasa_freq_{colname}'] = data[colname].map(tasa_freq)
    return data

def load_fracss_vecs():
    return xr.open_dataarray("/mnt/shared/people/elnaz/semvecs/w2v-sg-w2v-fracss-pl.nc")

def load_w2v():
    EMBEDDING_FILE = "/mnt/shared/people/elnaz/semvecs/GoogleNews-vectors-negative300.bin.gz"
    model=gensim.models.KeyedVectors.load_word2vec_format(EMBEDDING_FILE, binary=True)
    return model

def load_m4_data(cols2keep=None):
    M4_PATH = "/mnt/shared/people/elnaz/morphology/result/ex02/LDL2/4"

    data_train_path = os.path.join(M4_PATH, "data_train.pkl")
    data_train = pd.read_pickle(data_train_path)

    data_test_path = os.path.join(M4_PATH, "data_test3.pkl")
    data_test = pd.read_pickle(data_test_path)

    if cols2keep is not None:
        data_train = data_train[cols2keep]
        data_test = data_test[cols2keep]

    data = pd.concat([data_train, data_test])
    return data

def load_m4_vocab():
    data = load_m4_data(cols2keep=['word'])
    return data.word.unique()

def intersect_data_semvecs(data, data_colname, semvecs_vocab):
    data.drop_duplicates(inplace=True)
    data = data[data[data_colname].isin(semvecs_vocab)]
    return data

def load_m4_data_semvecs(data_colname, semvecs_vocab, cols2keep=['word', 'wc', 'pos', 'inflection_tag', 'outcome']):
    data = load_m4_data(cols2keep)
    data = intersect_data_semvecs(data, data_colname, semvecs_vocab)
    return data

def load_sg_pl_data(filename):
    if filename is None:
        filename = "/mnt/shared/people/elnaz/morphology/result/sg-pl/semantics/sg-pl-word2vec.pickle"
    return pd.read_pickle(filename)

def load_glove_grounded_vecs():
    return pd.read_pickle("/mnt/shared/people/Hendrik_Group/Grounded_embeddings/new_glove_grounded.pkl")

def intersect_data_and_vecs(data, vecs):
    """vecs is a dictionary of word: vector"""
    return data[data.pl.isin(vecs) & data.sg.isin(vecs)]

def load_siegelman_data():
    psc = pd.read_csv("/home/elnaz/projects/redhen/38/resources/osc.psc.OSF.csv")
    psc = psc.rename(columns={'D_word': 'word', 'O-S consistency': 'osc', 'P-S consistency': 'psc'})
    # psc = psc.dropna(subset=["osc", "psc"])
    return psc

def load_marelli_data():
    return pd.read_table("/home/elnaz/projects/redhen/38/resources/English_OSC.txt", sep=" ")
