# Supplementary material for: The pluralization palette: unveiling semantic clusters in English nominal pluralization through distributional semantics
Source: Morphology (Dordr). 2024 Jul 12;34(4):369–413. doi: 10.1007/s11525-024-09428-9 (PMC11554741; doi:10.1007/s11525-024-09428-9)
Supplement: Supplementary file 1 — (ZIP 365.2 MB) [file 11525_2024_9428_MOESM1_ESM.zip › scripts/README]

mapping between the paper and the folder structure
│
│─── Pluralization with realizational morphology
│    │
│    │─── Individual and average shift vectors
│    │    │    shift_vecs_method.py
│    │    │    shift_vecs_result.py
│    │
│    │─── CosClassAvg
│    │    │    cosclassavg_method.py
│    │    │    cosclassavg_result.py
│
│─── Pluralization with realizational morphology
│    │    fracss_method.py
│    │    fracss_result.py
│    
│─── Conceptualization and the mapping from form to meaning
│    │    ldl_modeling_method.py
│    │    ldl_modeling_result.py
│
│─── helper functions
│    │    data_preprocess.py
│    │    data_utils.py
│    │    ML_utils.py
│    │    pyLDL.py
│    │    pyLDL_performance.py
│    │    plots.py
│    │    set_utils.py
│    │    stats.py
│    │    tsne.py
│    │    vector_utils.py
│    │    wordnet_utils.py
