# Supplementary material for: The pluralization palette: unveiling semantic clusters in English nominal pluralization through distributional semantics
Source: Morphology (Dordr). 2024 Jul 12;34(4):369–413. doi: 10.1007/s11525-024-09428-9 (PMC11554741; doi:10.1007/s11525-024-09428-9)
Supplement: Supplementary file 1 — (ZIP 365.2 MB) [file 11525_2024_9428_MOESM1_ESM.zip › scripts/pyLDL_performance.py]

# list of functions:
    # get_dataset_properties
    # topN_accuracies
    # accuracy_splitby_category
    # add_train_frequency

import scripts.set_utils as su
import scripts.data_utils as du

def get_dataset_properties(data):
    # types, tokens
    print(data.shape[0], 'tokens')
    print(len(data.word.unique()), 'word types')
    print()
    # inflection
    print(data.is_sg.sum(), 'singular tokens')
    print(len(data.word[data.is_sg].unique()), 'singular word types')
    print()
    print(data.is_pl_seen_base.sum(), 'plural tokens with seen base')
    print(len(data.word[data.is_pl_seen_base].unique()), 'plural word types with seen base')
    print()
    print(data.is_pl_unseen_base.sum(), 'plural tokens with unseen base')
    print(len(data.word[data.is_pl_unseen_base].unique()), 'plural word types with unseen base')
    print()

    return {'tokens': data.shape[0],
            'word types': len(data.word.unique()),
            'n_sg': data.is_sg.sum(),
            'n_pl_seen_base': data.is_pl_seen_base.sum(),
            'n_pl_unseen_base': data.is_pl_unseen_base.sum()
            }

def topN_accuracies(data_in, exclude_oov=False, topN=5):
    data = data_in.copy()
    if exclude_oov:
        data = data[~data.oov]
    
    TPs = []
    accuracies = []
    for i in range(1, topN+1):
        assert f'is_top{i}' in data.columns, "f'is_top{i}' is not in the columns, reduce topN"
        TPs.append(data[f'is_top{i}'].sum())
        accuracies.append(round(100*data[f'is_top{i}'].sum()/data.shape[0], 2))
        print(f"top{i} accuracy: {accuracies[-1]}% ({data[f'is_top{i}'].sum()}/{data.shape[0]})")
    
    return accuracies, TPs

def accuracy_splitby_category(data_in, exclude_oov=False, test=True, topN=5):
    data = data_in.copy()
    if exclude_oov:
        data = data[~data.oov]

    TPs = []
    accuracies = []
    for i in range(1, topN+1):
        
        assert f'is_top{i}' in data.columns, "f'is_top{i}' is not in the columns, reduce topN"

        TP={}
        accuracy = {}

        TP['pl_seen_base'] = data[(data.is_pl_seen_base)][f'is_top{i}'].sum()
        denom_pl_seen_base = data[(data.is_pl_seen_base)].shape[0]
        accuracy['pl_seen_base'] = round(100*TP['pl_seen_base']/denom_pl_seen_base, 2)
        print(f'top{i} accuracy pl_seen_base words', accuracy['pl_seen_base'], f"({TP['pl_seen_base']}/{denom_pl_seen_base})")

        if test == False: # train

            TP['sg'] = data[(data.is_sg)][f'is_top{i}'].sum()
            denom_sg = data[(data.is_sg)].shape[0]
            accuracy['sg'] = round(100*TP['sg']/denom_sg, 2)
            print(f'top{i} accuracy sg words', accuracy['sg'], f"({TP['sg']}/{denom_sg})")

            TP['pl_unseen_base'] = data[(data.is_pl_unseen_base)][f'is_top{i}'].sum()
            denom_pl_unseen_base = data[(data.is_pl_unseen_base)].shape[0]
            accuracy['pl_unseen_base'] = round(100*TP['pl_unseen_base']/denom_pl_unseen_base, 2)
            print(f'top{i} accuracy pl_unseen_base words', accuracy['pl_unseen_base'], f"({TP['pl_unseen_base']}/{denom_pl_unseen_base})")

        TPs.append(TP)
        accuracies.append(accuracy)

    return accuracies, TPs

def get_errors(data):
    return data[~data.is_top1]

def triphones_similarity_for_predictions(data, word2triphones):
    data['triphones_predicted_outcome1'] = data.predicted_outcome1.map(word2triphones)
    data['triphones_recall'] = data.apply(lambda row: su.recall(set(row.triphones.split("_")), set(row.triphones_predicted_outcome1.split("_"))), axis=1)
    data['triphones_precision'] = data.apply(lambda row: su.precision(set(row.triphones.split("_")), set(row.triphones_predicted_outcome1.split("_"))), axis=1)
    data['triphones_jaccard'] = data.apply(lambda row: su.jaccard_index(set(row.triphones.split("_")), set(row.triphones_predicted_outcome1.split("_"))), axis=1)
    data['triphones_overlap'] = data.apply(lambda row: su.overlap_coefficient(set(row.triphones.split("_")), set(row.triphones_predicted_outcome1.split("_"))), axis=1)
    data['is_similar_sounding_error'] = (data.triphones_overlap > 0.3) & (data.triphones_recall > 0.2)
    return data

def range_possibilities_usedin_prediction(data, train_vocab_size):
    print('# word types in predictions', len(data.predicted_outcome1.unique()))
    print('# word types in predictions / # word types in train set', len(data.predicted_outcome1.unique()) / train_vocab_size)


def is_sg_as_pl_error(gold, prediction, sg2pl, pl2sg):
    if gold in sg2pl and prediction in pl2sg:
        if sg2pl[gold] == prediction or pl2sg[prediction] == gold:
            return True
    return False

def is_pl_as_sg_error(gold, prediction, sg2pl, pl2sg):
    if gold in pl2sg and prediction in sg2pl:
        if pl2sg[gold] == prediction or sg2pl[prediction] == gold:
            return True
    return False

def is_it_sg_pl_error_df(data, path=None):
    sg_pl_df = du.load_sg_pl_data(path)
    pl2sg = dict(sg_pl_df[['pl','sg']].to_dict('split')['data'])
    sg2pl = dict(sg_pl_df[['sg','pl']].to_dict('split')['data'])
    #data['is_sg_as_pl_error'] = data.apply(lambda row: is_sg_as_pl_error(row.word, row.predicted_outcome1, sg2pl, pl2sg), axis=1)
    #data['is_pl_as_sg_error'] = data.apply(lambda row: is_pl_as_sg_error(row.word, row.predicted_outcome1, sg2pl, pl2sg), axis=1)
    #data['is_sg_pl_error'] = data.is_sg_as_pl_error | data.is_pl_as_sg_error
    data['is_sg_pl_error'] = data.apply(lambda row: is_pl_as_sg_error(row.word, row.predicted_outcome1, sg2pl, pl2sg), axis=1)
    return data

def inspect_target_rank(data):
    print('rank 1 (%)', sum(data.target_rank ==1) / len(data))
    print('rank 2 (%)', sum(data.target_rank ==2) / len(data))
    print('top 3 (%)', sum(data.target_rank <=3) / len(data))
    print('top 10 (%)', sum(data.target_rank <=10) / len(data))
    print('top 20 (%)', sum(data.target_rank <=20) / len(data))
    print('------')
