# Supplementary material for: The pluralization palette: unveiling semantic clusters in English nominal pluralization through distributional semantics
Source: Morphology (Dordr). 2024 Jul 12;34(4):369–413. doi: 10.1007/s11525-024-09428-9 (PMC11554741; doi:10.1007/s11525-024-09428-9)
Supplement: Supplementary file 1 — (ZIP 365.2 MB) [file 11525_2024_9428_MOESM1_ESM.zip › scripts/wordnet_utils.py]

# last modified 8.12.2021

import math
import numbers

import numpy as np
from nltk.corpus import wordnet as wn

hypo = lambda s: s.hyponyms()
hyper = lambda s: s.hypernyms()

def get_most_frequent_synset(word, pos):
    """
    Reference: 
        "A surprisingly strong baseline is simply to choose the most frequent sense for
        each word from the senses in a labeled corpus (Gale et al., 1992a). For WordNet, this
        corresponds to the first sense, since senses in WordNet are generally ordered from
        most frequent to least frequent based on their counts in the SemCor sense-tagged
        corpus. The most frequent sense baseline can be quite accurate, and is therefore
        often used as a default, to supply a word sense when a supervised algorithm has
        insufficient training data."
        --  Speech and Language Processing. Daniel Jurafsky & James H. Martin. 
            Chapter 18. Draft of December 30, 2020
    """
    synsets = wn.synsets(word, pos)
    return synsets[0] if len(synsets) > 0 else None

def get_lexname(synset):
    """ aka, supersense """
    if synset is None:
        return ""
    return synset.lexname()

def get_name(synset):
    if synset is None or (isinstance(synset, numbers.Number) and math.isnan(synset)):
        return ""
    return synset.name().split(".")[0]

def get_full_name(synset):
    if synset is None or (isinstance(synset, numbers.Number) and math.isnan(synset)):
        return ""
    return synset.name()

def does_have_hypernyms(synset):
    return len(synset.hypernyms()) > 0

def does_reach_Tops(synset):
    return any(h.lexname() == "noun.Tops" for h in synset.closure(hyper))

def is_direct_hyponym_of_Tops(synset):
    return len(synset.hypernyms()) == 1 and synset.hypernyms()[0].lexname() == "noun.Tops"

def no_hyponyms(synset):
    return len(list(synset.closure(hypo)))

def get_hyponym_of_Tops_from_synset_hypernyms(synset, limit=600):
    hypernym_paths = synset.hypernym_paths()
    longest_path = hypernym_paths[np.argmax(list(map(len, synset.hypernym_paths())))]
    for syn in longest_path:
        if syn.lexname() != "noun.Tops" and no_hyponyms(syn) <= limit:
            return syn

def split_all(data_in):
    data=data_in.copy()
    data['synset'] = data.sg.apply(get_most_frequent_synset, pos='n')
    edit_candid = (
                   (data.synset.apply(does_have_hypernyms)) &
                   (data.synset.apply(does_reach_Tops)) & 
                   (~data.synset.apply(is_direct_hyponym_of_Tops))
                   )
    data.loc[edit_candid, 'hypernym_synset'] = data.loc[edit_candid].synset.apply(get_hyponym_of_Tops_from_synset_hypernyms)
    data.loc[edit_candid, 'narrow_category'] = data.loc[edit_candid].hypernym_synset.apply(get_name)
    data.loc[edit_candid, 'narrow_category'] = data.loc[edit_candid, 'broad_category'] + '.' + data.loc[edit_candid, 'narrow_category']

    category2_freqs = data.narrow_category.value_counts()
    to_edit = edit_candid & (data.narrow_category.map(category2_freqs) >=6)

    data['category'] = data['broad_category']
    data.loc[to_edit, 'category'] = data.loc[to_edit, 'narrow_category']
    data['synset'] = data.synset.apply(get_full_name)
    data['hypernym_synset'] = data.hypernym_synset.apply(get_full_name)
    return data

def get_supersense(data_in, remove_not_in_wordnet=True):
    data = data_in.copy()
    #data['synset'] = data.sg.apply(get_most_frequent_synset, pos='n')
    #data['broad_category'] = data.synset.apply(get_lexname)
    data['broad_category'] = data.sg.apply(get_most_frequent_synset, pos='n').apply(get_lexname)
    if remove_not_in_wordnet:
        data = data[data.broad_category != ""]
    return data

def get_cosclassavg_categories(data_in):
    data = data_in.copy()
    data = split_all(data)
    return data
