# Supplementary material for: The pluralization palette: unveiling semantic clusters in English nominal pluralization through distributional semantics
Source: Morphology (Dordr). 2024 Jul 12;34(4):369–413. doi: 10.1007/s11525-024-09428-9 (PMC11554741; doi:10.1007/s11525-024-09428-9)
Supplement: Supplementary file 1 — (ZIP 365.2 MB) [file 11525_2024_9428_MOESM1_ESM.zip › scripts/cosclassavg_result.py]

# last modified 8.12.2021

import numpy as np
import pandas as pd
import xarray as xr

import scripts.plots as plots
import scripts.ML_utils as mu
import scripts.vector_utils as vu
import scripts.pyLDL_performance as pf

def load_data(cosclassavg_path, cosavg_path, onlyb_path):
    cosclassavg=pd.read_pickle(cosclassavg_path)
    cosavg=pd.read_pickle(cosavg_path)
    onlyb=pd.read_pickle(onlyb_path)
    return cosclassavg, cosavg, onlyb

def describe_length_shift_vecs(shift_vecs_sem_class):
    lengths = np.apply_along_axis(vu.l2, 1, shift_vecs_sem_class.data)
    print(pd.Series(lengths).describe())
    return lengths

def describe_angle_shift_vecs(shift_vecs_sem_class):
    angles = np.apply_along_axis(vu.theta, 1, shift_vecs_sem_class.data)
    print(pd.Series(angles).describe())
    return angles

def create_figure_tsne_shift_411classes(data, cats_name=None, categories=None, filename=None):
    if cats_name is not None and categories is None:
        data = data[data.category.str.startswith(f"noun.{cats_name}")]
    if cats_name is None and categories is not None:
        data = data[data.category.isin(categories)]
    if cats_name is None and categories is None:
        print("Warning: plotting all 411 classes with 29 colors! Pass a subset instead.")
    plots.scatter_2d(data=data, x='dim1_shift', y='dim2_shift',
                     color=data.category.str.slice(start=5),
                     color_discrete_sequence=plots.discrete_29_color_list,
                     xlabel="t-SNE dimension 1", ylabel= "t-SNE dimension 2",
                     legend_label= "Semantic Class",
                     hover_name=data.pl + '-' + data.sg,
                     opacity=0.7, # size=[1] * data.shape[0], size_max=6,
                     label_fontsize=30, tick_fontsize=20, legend_font_size=25,
                     filename=filename)


def create_figure_hatpl_pl(cosclassavg, cosavg, onlyb, filename=None):
    fig1 = plots.side_by_side_box_plot(x1=onlyb.cos_hatpl_pl, name1="Only-B",
                          x2=cosavg.cos_hatpl_pl, name2="3CosAvg",
                          x3=cosclassavg.cos_hatpl_pl, name3="CosClassAvg",
                          notched=True, label_fontsize=40, tick_fontsize=30, show=False,
                          xlabel="Cosine similarity")# between the gold and the predicted plural vectors")

    fig2 = plots.side_by_side_box_plot(x1=onlyb.euc_dist_hatpl_pl, name1="Only-B",
                          x2=cosavg.euc_dist_hatpl_pl, name2="3CosAvg",
                          x3=cosclassavg.euc_dist_hatpl_pl, name3="CosClassAvg",
                          notched=True, label_fontsize=40, tick_fontsize=30, show=False,
                          xlabel="Euclidean distance")# between the gold and the predicted plural vectors")

    plots.two_subplots(fig1, fig2, 
                 filename=filename,
                 width=8*300, height=3*300, horizontal_spacing = 0.02)
                 #title="Comparison between the gold and the predicted plural vectors")


def create_figure_hatpl_sg(cosclassavg, cosavg, onlyb, filename=None):
    fig1 = plots.side_by_side_box_plot(x1=onlyb.cos_hatpl_sg, name1="Only-B",
                          x2=cosavg.cos_hatpl_sg, name2="3CosAvg",
                          x3=cosclassavg.cos_hatpl_sg, name3="CosClassAvg",
                          notched=True, label_fontsize=40, tick_fontsize=30, show=False,
                          xlabel="Cosine similarity")# between the predicted plural vector and the singular vector")

    fig2 = plots.side_by_side_box_plot(x1=onlyb.euc_dist_hatpl_sg, name1="Only-B",
                          x2=cosavg.euc_dist_hatpl_sg, name2="3CosAvg",
                          x3=cosclassavg.euc_dist_hatpl_sg, name3="CosClassAvg",
                          notched=True, label_fontsize=40, tick_fontsize=30, show=False,
                          xlabel="Euclidean distance")# between the predicted plural vector and the singular vector")

    plots.two_subplots(fig1, fig2, 
                 filename=filename, 
                 width=8*300, height=3*300, horizontal_spacing = 0.02)
                 #title="Comparison between the singular vector and the predicted plural vector")


def inspect_target_rank_3methods(cosclassavg, cosavg, onlyb):
    pf.inspect_target_rank(onlyb)
    pf.inspect_target_rank(cosavg)
    pf.inspect_target_rank(cosclassavg)


def abstract_concrete_division(data, filename=None):
    cat2abs = {
        'noun.phenomenon': 'abstract',
        'noun.person': 'concrete', 
        'noun.cognition': 'abstract',
        'noun.body': 'concrete',
        'noun.artifact': 'concrete',
        'noun.act': 'abstract', 
        'noun.communication': 'abstract',
        'noun.group': 'abstract',
        'noun.state': 'abstract',
        'noun.possession': 'abstract',
        'noun.Tops': 'abstract',
        'noun.event': 'abstract',
        'noun.object': 'concrete',
        'noun.plant': 'concrete',
        'noun.animal': 'concrete',
        'noun.quantity': 'concrete', # ?
        'noun.time': 'abstract',
        'noun.attribute': 'abstract',
        'noun.location': 'concrete', # ?
        'noun.feeling': 'abstract',
        'noun.substance': 'concrete',
        'noun.motive': 'abstract',
        'noun.food': 'concrete',
        'noun.shape': 'concrete',
        'noun.relation': 'abstract',
        'noun.process': 'abstract'} 
    data['is_abstract'] = data.broad_category.map(cat2abs) == 'abstract'

    plots.side_by_side_violin_plot(
        x1=data.dim1_shift[data.is_abstract],  name1="abstract", 
        x2=data.dim1_shift[~data.is_abstract], name2="concrete", 
        filename=filename, 
        showlegend1=False, showlegend2=False, 
        opacity=0.7, box_visible=True, points=None,
        xlabel="t-SNE dimension 1", 
        label_fontsize=40, tick_fontsize=40, legend_font_size=30,
        width=6*300, height=4*300, scale=1, show=True)


def semantic_classes_coherence(cosclassavg):
    """how semantically coherent are clusters in the shift space?"""

    # ------------------------------ 26 classes ------------------------------

    print("26 Supersenses")
    acc_shift_cat_lda, f1_shift_cat_lda = mu.classify(
        cosclassavg, input_colname="shift_vec", output_colname="broad_category", model="lda")
    acc_shift_cat_dummy, f1_shift_cat_dummy = mu.classify(
        cosclassavg, input_colname="shift_vec", output_colname="broad_category", model="dummy")

    acc_shift_cat_ratio = acc_shift_cat_lda / acc_shift_cat_dummy
    f1_shift_cat_ratio = f1_shift_cat_lda / f1_shift_cat_dummy

    print(f"acc on training from shift vectors is "
          f"{round(acc_shift_cat_ratio, 2)} "
          f"times better for lda compared to dummy")
    print(f"f1 on training from shift vectors is "
          f"{round(f1_shift_cat_ratio, 2)} "
          f"times better for lda compared to dummy")

    # 26 Supersenses
    # evaluation of lda on training set: acc=0.584, f1=0.584
    # evaluation of dummy on training set: acc=0.232, f1=0.087
    # acc on training from shift vectors is 2.52 times better for lda compared to dummy
    # f1 on training from shift vectors is 6.68 times better for lda compared to dummy

    # ------------------------------ 411 classes ------------------------------

    print()
    print("411 Semantic classes")
    acc_shift_cat_lda, f1_shift_cat_lda = mu.classify(
        cosclassavg, input_colname="shift_vec", output_colname="category", model="lda")
    acc_shift_cat_dummy, f1_shift_cat_dummy = mu.classify(
        cosclassavg, input_colname="shift_vec", output_colname="category", model="dummy")

    acc_shift_cat_ratio = acc_shift_cat_lda / acc_shift_cat_dummy
    f1_shift_cat_ratio = f1_shift_cat_lda / f1_shift_cat_dummy

    print(f"acc on training from shift vectors is "
          f"{round(acc_shift_cat_ratio, 2)} "
          f"times better for lda compared to dummy")
    print(f"f1 on training from shift vectors is "
          f"{round(f1_shift_cat_ratio, 2)} "
          f"times better for lda compared to dummy")

    # 411 Semantic classes
    # evaluation of lda on training set: acc=0.607, f1=0.609
    # evaluation of dummy on training set: acc=0.041, f1=0.003
    # acc on training from shift vectors is 14.83 times better for lda compared to dummy
    # f1 on training from shift vectors is 188.98 times better for lda compared to dummy


def semantic_classes_predictability(cosclassavg):
    """how predictable are WordNet semantic classes from input singular vectors?"""

    # ------------------------------------ accuracy ------------------------------------

    acc_sg_cat_lda = mu.lda_cv(cosclassavg, input_colname="sg_vec", output_colname="category", n_splits=5, metric="accuracy")
    # Number of unique classes 411
    # Input data shape (11749, 300)
    # Mean accuracy from 5 evaluations on training sets: 0.621 (0.001)
    # Mean accuracy from 5 evaluations on test sets: 0.339 (0.004)

    acc_sg_cat_dummy = mu.baseline_cv(cosclassavg, input_colname="sg_vec", output_colname="category", n_splits=5, metric="accuracy")
    # Mean accuracy from 5 evaluations on training sets: 0.041 (0.000)
    # Mean accuracy from 5 evaluations on test sets: 0.041 (0.000)

    acc_sg_cat_ratio_train = [lda_s / dummy_s for lda_s, dummy_s in zip(acc_sg_cat_lda['train_score'], acc_sg_cat_dummy['train_score'])]
    acc_sg_cat_ratio_test = [lda_s / dummy_s for lda_s, dummy_s in zip(acc_sg_cat_lda['test_score'], acc_sg_cat_dummy['test_score'])]
    
    print(f"acc on training from sg vectors is "
          f"{np.mean(acc_sg_cat_ratio_train).round(2)} "
          f"({np.std(acc_sg_cat_ratio_train).round(2)}) "
          f"times better for lda compared to dummy")
    print(f"acc on test from sg vectors is "
          f"{np.mean(acc_sg_cat_ratio_test).round(2)} "
          f"({np.std(acc_sg_cat_ratio_test).round(2)}) "
          f"times better for lda compared to dummy")
    # acc on training from sg vectors is 15.17 (0.03) times better for lda compared to dummy
    # acc on test from sg vectors is 8.29 (0.11) times better for lda compared to dummy

    # ------------------------------------ f1 ------------------------------------
    print()
    f1_sg_cat_lda = mu.lda_cv(cosclassavg, input_colname="sg_vec", output_colname="category", n_splits=5, metric="f1_weighted")
    # Mean f1_weighted from 5 evaluations on training sets: 0.613 (0.001)
    # Mean f1_weighted from 5 evaluations on test sets: 0.322 (0.005)

    f1_sg_cat_dummy = mu.baseline_cv(cosclassavg, input_colname="sg_vec", output_colname="category", n_splits=5, metric="f1_weighted")
    # Mean f1_weighted from 5 evaluations on training sets: 0.003 (0.000)
    # Mean f1_weighted from 5 evaluations on test sets: 0.003 (0.000)

    f1_sg_cat_ratio_train = [lda_s / dummy_s for lda_s, dummy_s in zip(f1_sg_cat_lda['train_score'], f1_sg_cat_dummy['train_score'])]
    f1_sg_cat_ratio_test = [lda_s / dummy_s for lda_s, dummy_s in zip(f1_sg_cat_lda['test_score'], f1_sg_cat_dummy['test_score'])]
    
    print(f"f1 on training from sg vectors is "
          f"{np.mean(f1_sg_cat_ratio_train).round(2)} "
          f"({np.std(f1_sg_cat_ratio_train).round(2)}) "
          f"times better for lda compared to dummy")
    print(f"f1 on test from sg vectors is "
          f"{np.mean(f1_sg_cat_ratio_test).round(2)} "
          f"({np.std(f1_sg_cat_ratio_test).round(2)}) "
          f"times better for lda compared to dummy")
    # f1 on training from sg vectors is 190.29 (0.47) times better for lda compared to dummy
    # f1 on test from sg vectors is 100.12 (2.28) times better for lda compared to dummy


def main():

    shift_vecs_sem_class = xr.open_dataarray("/home/elnaz/projects/redhen/37-morphology/09-fastText/word2vec-CosAvgClass/paper/average_shift_vecs_sem_class.nc")
    lengths = describe_length_shift_vecs(shift_vecs_sem_class)
    # count    411.000000
    # mean       1.222641
    # std        0.255092
    # min        0.671313
    # 25%        1.033808
    # 50%        1.221173
    # 75%        1.385736
    # max        2.130642
    angles = describe_angle_shift_vecs(shift_vecs_sem_class)
    # count    411.000000
    # mean      89.058255
    # std        2.596028
    # min       81.076035
    # 25%       87.198100
    # 50%       89.040315
    # 75%       90.808458
    # max       96.194958

    cosclassavg, cosavg, onlyb = load_data(
        cosclassavg_path="/home/elnaz/projects/redhen/37-morphology/09-fastText/word2vec-CosAvgClass/paper/result.pickle",
        cosavg_path="/home/elnaz/projects/redhen/37-morphology/09-fastText/word2vec-3CosAvg/paper/result.pickle",
        onlyb_path="/home/elnaz/projects/redhen/37-morphology/09-fastText/word2vec-3CosNotASausage/paper/result.pickle"
        )

    abstract_concrete_division(cosclassavg, "/home/elnaz/projects/redhen/37-morphology/for_paper/plots/abstract_concrete_division_tsne_dim1_violin.png")
    semantic_classes_coherence(cosclassavg)
    semantic_classes_predictability(cosclassavg)

    create_figure_tsne_shift_411classes(cosclassavg, 
        categories=[f"noun.artifact.{cat}" for cat in ["clothing", "conveyance", "way", "building", "weapon", "musical_instrument"]],
        filename=f"/home/elnaz/projects/redhen/37-morphology/for_paper/plots/411classes-subcategories/w2v-tsne-shift-bestKL-411classes-subset-subset-all.html")

    create_figure_hatpl_pl(cosclassavg, cosavg, onlyb, filename="/home/elnaz/projects/redhen/37-morphology/for_paper/plots/hatpl_pl2.png")
    create_figure_hatpl_sg(cosclassavg, cosavg, onlyb, filename="/home/elnaz/projects/redhen/37-morphology/for_paper/plots/hatpl_sg.png")
    inspect_target_rank_3methods(cosclassavg, cosavg, onlyb)
