# Supplementary material for: The pluralization palette: unveiling semantic clusters in English nominal pluralization through distributional semantics
Source: Morphology (Dordr). 2024 Jul 12;34(4):369–413. doi: 10.1007/s11525-024-09428-9 (PMC11554741; doi:10.1007/s11525-024-09428-9)
Supplement: Supplementary file 1 — (ZIP 365.2 MB) [file 11525_2024_9428_MOESM1_ESM.zip › scripts/ldl_modeling_method.py]

import os
import pandas as pd

import scripts.data_preprocess as dp
import scripts.data_utils as du
import scripts.pyLDL as pyLDL

def retain_only_sg_pl(df):
    assert all([col in df.columns for col in ["inflection_tag", "pos", "ner", "word", "lemma"]]), "required columns: inflection_tag, pos, ner, word, lemma"
    df = df[df.inflection_tag.isin(["SG" , "PL"])]
    df = df[df.pos.isin(["NNS", "NN"])]
    df = df[df.ner == "O"]
    df = df[~((df.inflection_tag=="PL") & (df.word.str.endswith("s")==False))]
    df = df[~((df.inflection_tag=="PL") & (df.word == df.lemma))]
    return df

def create_data():

    dp.preprocess_v4_main()
    dp.get_phones_info_main()

    old_train = pd.read_parquet("/mnt/shared/people/elnaz/morphology/data/ex02/df_train_phones.parquet")
    old_test = pd.read_parquet("/mnt/shared/people/elnaz/morphology/data/ex02/df_test_phones.parquet")
    old_test = old_test.drop(columns="features")
    old_data = pd.concat([old_train, old_test], ignore_index=True)

    data = retain_only_sg_pl(old_data)
    data = du.add_triphones(data, phones_colname="phones", phones_split_char="|", n_gram=3)
    data = data.drop_duplicates(["triphones"])
    data.to_parquet("/mnt/shared/people/elnaz/morphology/data/semantics-paper/ldl-modelings-data.parquet")

    #sg = data[data.pos=="NN"]
    #pl_unseen_lemma = data[(data.pos=="NNS") & (~data.lemma.isin(sg.word.tolist()))]
    pl_seen_lemma = data[(data.pos=="NNS") & (data.lemma.isin(sg.word.tolist()))]
    #train = pd.concat([sg, pl_unseen_lemma])
    #test = pl_seen_lemma.copy()

    #train.to_parquet("/mnt/shared/people/elnaz/morphology/data/semantics-paper/ldl-modelings-train.parquet")
    #test.to_parquet("/mnt/shared/people/elnaz/morphology/data/semantics-paper/ldl-modelings-test.parquet")
    
    test = pl_seen_lemma.sample(frac=0.3)
    train = data[~data.index.isin(test.index)]

    train.to_parquet("/mnt/shared/people/elnaz/morphology/data/semantics-paper/ldl-modelings-data-train.parquet")
    test.to_parquet("/mnt/shared/people/elnaz/morphology/data/semantics-paper/ldl-modelings-data-test.parquet")

def triphones2semvecs(data_train, data_test, semvecs, results_path):

    events_colname="word"
    cues_colname="triphones"; cues_separator="_"; discrete_cues=True; padded_size=None
    outcomes_colname="word"; outcomes_separator="_"; discrete_outcomes=False; multiple_outcomes=None
    lemma_colname="lemma"; is_uninflected_colname="is_uninflected"
    test_on_train=True; topN=5

    data_train, data_test = pyLDL.ldl_main(data_train, data_test,
        events_colname=events_colname, cues_colname=cues_colname, 
        outcomes_colname=outcomes_colname,  discrete_cues=discrete_cues, 
        cues_separator=cues_separator, padded_size=padded_size, 
        discrete_outcomes=discrete_outcomes, 
        multiple_outcomes=multiple_outcomes,
        outcomes_separator=outcomes_separator, sem_vecs=semvecs, 
        lemma_colname=lemma_colname, is_uninflected_colname=is_uninflected_colname,
        topN=topN, test_on_train=test_on_train, results_path=results_path)

def main():

    create_data()
    
    train = pd.read_parquet("/mnt/shared/people/elnaz/morphology/data/semantics-paper/ldl-modelings-data-train.parquet")
    test = pd.read_parquet("/mnt/shared/people/elnaz/morphology/data/semantics-paper/ldl-modelings-data-test.parquet")

    semvecs_c = pyLDL.read_semvecs("/mnt/shared/people/elnaz/semvecs/w2v-sg-w2v-3cosavg-wordnet-pl.nc")
    semvecs_f = pyLDL.read_semvecs("/mnt/shared/people/elnaz/semvecs/w2v-sg-w2v-fracss-pl.nc")
    
    RESULTS_PATH = "/mnt/shared/people/elnaz/morphology/result/semantics/pyLDL_triphones2semvecs_SgPl"
    results_path_c = os.path.join(RESULTS_PATH, 'cosavgclass')
    results_path_f = os.path.join(RESULTS_PATH, 'fracss')

    triphones2semvecs(train, test, semvecs_c, results_path_c)
    triphones2semvecs(train, test, semvecs_f, results_path_f)
