# Supplementary material for: The pluralization palette: unveiling semantic clusters in English nominal pluralization through distributional semantics
Source: Morphology (Dordr). 2024 Jul 12;34(4):369–413. doi: 10.1007/s11525-024-09428-9 (PMC11554741; doi:10.1007/s11525-024-09428-9)
Supplement: Supplementary file 1 — (ZIP 365.2 MB) [file 11525_2024_9428_MOESM1_ESM.zip › scripts/ML_utils.py]

# last modified 8.12.2021

# list of functions:
#     - determine_k
#     - kmeans
#     - lda

import pandas as pd
import numpy as np

from sklearn.cluster import KMeans
from sklearn.discriminant_analysis import LinearDiscriminantAnalysis
from sklearn.model_selection import RepeatedStratifiedKFold, cross_val_score, cross_val_predict, cross_validate
from sklearn.metrics import accuracy_score, f1_score, precision_recall_fscore_support, classification_report
from sklearn.dummy import DummyClassifier

import scripts.vector_utils as vu

def determine_k(data_in, vec_colname, kmin=1, kmax=15, random_state=123):
    """proper k for k-means"""
    data = data_in.copy()
    for k in range(kmin, kmax+1):
        kmeans = KMeans(n_clusters=k, random_state=random_state).fit(np.stack(data[vec_colname]))
        print(f'k={k}, SSE={kmeans.inertia_}')
        data['kmeans_cluster'] = kmeans.labels_
        print(pd.crosstab(data.inflection_tag, data.kmeans_cluster))

def kmeans(data, vec_colname, k, random_state=123):
    kmeans = KMeans(n_clusters=k, random_state=random_state).fit(np.stack(data[vec_colname]))
    print(f'kmean: k={k}, SSE={kmeans.inertia_}')
    data['kmeans_cluster'] = kmeans.labels_
    centroids = kmeans.cluster_centers_
    data['distance_from_kmeans_centers'] = 0.
    for ii in range(k):
        data_cluster_ii = data.loc[data.kmeans_cluster == ii][["word", vec_colname]]
        distance_sorted = vu.get_topN_neighbors_euclid(
            target_vector=centroids[ii], 
            vectors=np.stack(data_cluster_ii[vec_colname]), 
            vocab=data_cluster_ii.word.tolist(), 
            N=len(data_cluster_ii))
        data_cluster_ii['distance_from_kmeans_centers'] = data_cluster_ii['word'].apply(lambda word: distance_sorted.loc[word].data[0] if distance_sorted.loc[word].data.size > 1 else distance_sorted.loc[word].data)
        data.loc[data.kmeans_cluster == ii, 'distance_from_kmeans_centers'] = data_cluster_ii.distance_from_kmeans_centers
    return data

def classify(data, input_colname, output_colname, model="lda"):
    y = data[output_colname].to_numpy()
    print('Number of unique classes', len(np.unique(y)))
    # define input vectors
    X = np.stack(data[input_colname])
    print('Input data shape', X.shape)
    # define model
    if model == "lda":
        estimator = LinearDiscriminantAnalysis() # n_components = min(n_classes - 1, n_features)
    elif model == "dummy":
        estimator = DummyClassifier(strategy="most_frequent")
    # predict
    y_pred = estimator.fit(X, y).predict(X)
    # evaluate
    acc = accuracy_score(y, y_pred)
    f1 = f1_score(y, y_pred, average="weighted")
    # summarize result
    print(f"evaluation of {model} on training set: acc={round(acc, 3)}, f1={round(f1, 3)}")
    return acc, f1

def lda_cv(data, input_colname, output_colname, metric, n_splits=10, n_repeats=1, random_state=1):
    y = data[output_colname].to_numpy()
    print('Number of unique classes', len(np.unique(y)))
    # define model
    lda = LinearDiscriminantAnalysis() # n_components = min(n_classes - 1, n_features)
    # define model evaluation method
    cv = RepeatedStratifiedKFold(n_splits=n_splits, n_repeats=n_repeats, random_state=random_state)
    # define input vectors
    X = np.stack(data[input_colname])
    print('Input data shape', X.shape)
    # predict
    # predictions = cross_val_predict(lda, X, y, scoring='accuracy', cv=cv, n_jobs=20)
    # evaluate
    scores = cross_validate(lda, X, y, scoring=metric, cv=cv, n_jobs=20, return_train_score=True)
    scores_test = scores['test_score']
    scores_train = scores['train_score']
    # summarize result
    print('Mean %s from %d evaluations on training sets: %.3f (%.3f)' % (metric, len(scores_train), np.mean(scores_train), np.std(scores_train)))
    print('Mean %s from %d evaluations on test sets: %.3f (%.3f)' % (metric, len(scores_test), np.mean(scores_test), np.std(scores_test)))
    return scores

def baseline_cv(data, input_colname, output_colname, metric, n_splits=10, n_repeats=1, random_state=1):
    y = data[output_colname].to_numpy()
    print('Number of unique classes', len(np.unique(y)))
    # define model
    dummy = DummyClassifier(strategy="most_frequent") # n_components = min(n_classes - 1, n_features)
    # define model evaluation method
    cv = RepeatedStratifiedKFold(n_splits=n_splits, n_repeats=n_repeats, random_state=random_state)
    # define input vectors
    X = np.stack(data[input_colname])
    print('Input data shape', X.shape)
    # predict
    # predictions = cross_val_predict(lda, X, y, scoring='accuracy', cv=cv, n_jobs=20)
    # evaluate
    scores = cross_validate(dummy, X, y, scoring=metric, cv=cv, n_jobs=20, return_train_score=True)
    scores_test = scores['test_score']
    scores_train = scores['train_score']
    # summarize result
    print('Mean %s from %d evaluations on training sets: %.3f (%.3f)' % (metric, len(scores_train), np.mean(scores_train), np.std(scores_train)))
    print('Mean %s from %d evaluations on test sets: %.3f (%.3f)' % (metric, len(scores_test), np.mean(scores_test), np.std(scores_test)))
    return scores

def lda_analysis_against_baseline(data, input_colname, output_colname,
        n_splits=10, n_repeats=1, random_state=1):

    # metric = weighted f score

    X = np.stack(data[input_colname])
    y = data[output_colname].to_numpy()
    lda = LinearDiscriminantAnalysis() # n_components = min(n_classes - 1, n_features)
    cv = RepeatedStratifiedKFold(n_splits=n_splits, n_repeats=n_repeats, random_state=random_state)

    wafscores_lda = np.array([])
    wafscores_baseline = np.array([])
    wafscore_ratios = np.array([])
    for train_index, test_index in cv.split(X, y):

        X_train, X_test = X[train_index], X[test_index]
        y_train, y_test = y[train_index], y[test_index]

        lda_fit = lda.fit(X_train, y_train)
        yhat_test = lda_fit.predict(X_test)

        p, r, f, s = precision_recall_fscore_support(y_test, yhat_test, zero_division=0)
        # weighted average f-score for the LDA method
        waf = np.average(f, weights=s)

        # print(classification_report(y_test, yhat_test))

        # baseline: stupid model predicts most common class for all 
        number_of_categories = len(np.unique(y_test))
        number_of_test_tokens = len(y_test)
        most_frequent_category_count = pd.Series(y_test).value_counts().head(1)[0]
        
        p_baseline = np.zeros(number_of_categories)
        p_baseline[-1] = most_frequent_category_count / number_of_test_tokens

        r_baseline = np.zeros(number_of_categories)
        r_baseline[-1] = 1

        f_baseline = np.zeros(number_of_categories)
        f_baseline[-1] = 2 * p_baseline[-1] * r_baseline[-1] / (p_baseline[-1] + r_baseline[-1]) 

        s_baseline = pd.Series(y_test).value_counts().to_numpy()

        # weighted average f-score for the baseline method
        waf_baseline = np.average(f_baseline, weights=s_baseline)
        
        wafscores_lda = np.append(wafscores_lda, [waf])
        wafscores_baseline = np.append(wafscores_baseline, [waf_baseline])
        wafscore_ratios = np.append(wafscore_ratios, [waf/waf_baseline])
        
    print('Mean weighted average F-score from %d evaluations: %.3f (%.3f)' % (len(wafscore_ratios), np.mean(wafscore_ratios), np.std(wafscore_ratios)))
    return wafscores_lda, wafscores_baseline, wafscore_ratios
