# Supplementary material for: The pluralization palette: unveiling semantic clusters in English nominal pluralization through distributional semantics
Source: Morphology (Dordr). 2024 Jul 12;34(4):369–413. doi: 10.1007/s11525-024-09428-9 (PMC11554741; doi:10.1007/s11525-024-09428-9)
Supplement: Supplementary file 1 — (ZIP 365.2 MB) [file 11525_2024_9428_MOESM1_ESM.zip › scripts/cosclassavg_method.py]

# last modified 8.12.2021

import pandas as pd
import numpy as np
import xarray as xr

import scripts.data_utils as du
import scripts.vector_utils as vu
import scripts.wordnet_utils as wu

VECDIM = 300

def get_avg_shift_sem_class(data):
    categories = data.category.unique()   
    vecs = []
    for category in categories:
        vecs.append(np.stack(data[data.category == category].shift_vec).mean(axis=0))
    return xr.DataArray(vecs,
                        dims=('category', 'vecdim'),
                        coords={'category': categories, 'vecdim': [f'dim{i}' for i in range(VECDIM)]})

def sum_sg_appropriate_avg_shift(sg_vec, category, shift_vecs_sem_class):
    return sg_vec + shift_vecs_sem_class.loc[category].data


def predict_pl_cosclassavg(data, shift_vecs_sem_class):
    data['hatpl_vec']=data.apply(lambda row: sum_sg_appropriate_avg_shift(row.sg_vec, row.category, shift_vecs_sem_class), axis=1)
    return data


def predict_pl_3cosavg(data, avg_shift_vec):
    data['hatpl_vec'] = data.sg_vec.apply(lambda vec: vec + avg_shift_vec)
    return data


def predict_pl_baseline(data):
    data['hatpl_vec']=data.sg_vec
    return data


def main_cosclassavg(data, w2v, m4_vocab):
    SAVE_TO = "/home/elnaz/projects/redhen/37-morphology/09-fastText/word2vec-CosAvgClass/paper/"
    # 1
    data = wu.get_cosclassavg_categories(data)
    shift_vecs_sem_class = get_avg_shift_sem_class(data)
    shift_vecs_sem_class.to_netcdf(SAVE_TO + "average_shift_vecs_sem_class.nc")
    data = predict_pl_cosclassavg(data, shift_vecs_sem_class)
    # 2
    data = vu.get_predicted_word_and_target_rank_for_hatpl(data, w2v, m4_vocab)
    vu.add_hatpl_statistics_and_save(data, SAVE_TO)
    return data


def main_3cosavg(data, avg_shift_vec, w2v, m4_vocab):
    SAVE_TO = "/home/elnaz/projects/redhen/37-morphology/09-fastText/word2vec-3CosAvg/paper/"
    # 1
    data = predict_pl_3cosavg(data, avg_shift_vec)
    # 2
    data = vu.get_predicted_word_and_target_rank_for_hatpl(data, w2v, m4_vocab)
    vu.add_hatpl_statistics_and_save(data, SAVE_TO)
    return data


def main_baseline(data, w2v, m4_vocab):
    SAVE_TO = "/home/elnaz/projects/redhen/37-morphology/09-fastText/word2vec-3CosNotASausage/paper/"    
    # 1
    data = predict_pl_baseline(data)
    # 2
    data = vu.get_predicted_word_and_target_rank_for_hatpl(data, w2v, m4_vocab)
    vu.add_hatpl_statistics_and_save(data, SAVE_TO)
    return data


def main():
    
    data = pd.read_pickle("/mnt/shared/people/elnaz/morphology/result/sg-pl/semantics/sg-pl-word2vec-tsneShiftBestKL.pickle")
    avg_shift_vec = np.load("/home/elnaz/projects/redhen/37-morphology/09-fastText/word2vec/avg_shift_vec.npy")

    w2v = du.load_w2v()
    m4_vocab = du.load_m4_vocab()

    # the predictions are computed among 30497 word-form types.
    cosclassavg = main_cosclassavg(data, w2v, m4_vocab)
    cosavg = main_3cosavg(data, avg_shift_vec, w2v, m4_vocab)
    onlyb = main_baseline(data, w2v, m4_vocab)

    
