# Supplementary material for: The pluralization palette: unveiling semantic clusters in English nominal pluralization through distributional semantics
Source: Morphology (Dordr). 2024 Jul 12;34(4):369–413. doi: 10.1007/s11525-024-09428-9 (PMC11554741; doi:10.1007/s11525-024-09428-9)
Supplement: Supplementary file 1 — (ZIP 365.2 MB) [file 11525_2024_9428_MOESM1_ESM.zip › scripts/fracss_result.py]

# last modified 18.11.21

# list of functions
#     train_test_acc_fracss
#     visualise_fracss_mapping
#     values_on_fracss_mapping
#     compare_hatpl_fracss_and_cosclassavg
#     inspect_target_rank
#     compare_target_rank_fracss_cosclassavg
#     target_rank_differences_between_fracss_and_cosclassavg

import numpy as np
import pandas as pd
import xarray as xr

import scripts.pyLDL_performance as pf
import scripts.vector_utils as vu
import scripts.plots as plots
import scripts.stats as stats

def train_test_acc_fracss():

    train = pd.read_pickle("/mnt/shared/people/elnaz/morphology/result/ex02/pyLDL-cfbsfs2semvecs/4/Marelli/data_train.pkl")
    test = pd.read_pickle("/mnt/shared/people/elnaz/morphology/result/ex02/pyLDL-cfbsfs2semvecs/4/Marelli/data_test.pkl")

    print('train performace:')
    topN_acc_train, topN_tp_train = pf.topN_accuracies(train)
    
    print('test performace:')
    topN_acc_test, topN_tp_test = pf.topN_accuracies(test)

def visualise_fracss_mapping(weights, filename=None):

    plots.heatmap(weights, filename=filename,
        #title="FRACSS coefficient matrix for English plural suffix -s", 
        xlabel="Semantic vector dimensions for plural words", 
        ylabel="Semantic vector dimensions for singular words", 
        xticklabels=[f'd {ii}' for ii in range(1, len(weights.outcome_vector_dimensions) + 1)], 
        yticklabels=[f'd {ii}' for ii in range(1, len(weights.cue_vector_dimensions) + 1)],
        label_fontsize=35, tick_fontsize=20, title_font_size=40,
        colorbar_tickfont_size=20,
        width=4*300, height=4*300, scale=1
        )

def values_on_fracss_mapping(weights):

    print('diagonal, mean:', weights.data.diagonal().mean())
    print('diagonal, stdv:', weights.data.diagonal().std())
    print('non-diagonal, mean:', weights.data[~np.eye(weights.shape[0],dtype=bool)].mean())
    print('non-diagonal, stdv:', weights.data[~np.eye(weights.shape[0],dtype=bool)].std())

def compare_hatpl_fracss_and_cosclassavg(cosclassavg, fracss):

    stats.compare_median_nonparametric_paired(fracss.cos_hatpl_pl, cosclassavg.cos_hatpl_pl, alternative="greater")
    # Wilcoxon signed-rank test W=65105609.0, p=0.0, greater, N=11749
    # M1=0.7272065470748822, MD1=0.7535081513638735
    # M2=0.6849429265662399, MD2=0.7079222202301025

    stats.compare_median_nonparametric_paired(fracss.cos_hatpl_sg, cosclassavg.cos_hatpl_sg, alternative="less")
    # Wilcoxon signed-rank test W=649018.0, p=0.0, less, N=11749
    # M1=0.8634300290070116, MD1=0.8702777313789971
    # M2=0.9440182240955555, MD2=0.9507057666778564

    stats.compare_median_nonparametric_paired(fracss.euc_dist_hatpl_pl, cosclassavg.euc_dist_hatpl_pl, alternative="less")
    # Wilcoxon signed-rank test W=1530725.0, p=0.0, less, N=11749
    # M1=2.3157365665841683, MD1=2.2792387152230136
    # M2=2.65911820696023, MD2=2.6407713890075684

    stats.compare_median_nonparametric_paired(fracss.euc_dist_hatpl_sg, cosclassavg.euc_dist_hatpl_sg, alternative="greater")
    # Wilcoxon signed-rank test W=68556852.0, p=0.0, greater, N=11749
    # M1=1.6923235115508222, MD1=1.6685163029354764
    # M2=1.0721217073758254, MD2=1.0379258394241333

def figure_compare_hatpl_length(cosclassavg, fracss, filename=None):

    cosclassavg['len_hatpl'] = cosclassavg.hatpl_vec.apply(vu.l2)

    fig1 = plots.scatter_2d(data=cosclassavg, x="len_sg", y="len_hatpl",
                      xlabel="length of singular vectors", ylabel="length of predicted plural vectors", 
                      trendline="lowess", trendline_color_override="red", show=False,
                      tick_fontsize=25, label_fontsize=40)
    fig1.add_shape(type="line", xref="x", yref="y", x0=0, y0=0, x1=7, y1=7, line=dict(color="black", width=2, dash='dot'))

    fig2 = plots.scatter_2d(data=fracss, x="len_sg", y="len_hatpl",
                      xlabel="length of singular vectors", #ylabel="length of predicted plural vectors", 
                      trendline="lowess", trendline_color_override="red", show=False,
                      tick_fontsize=25, label_fontsize=40)
    fig2.add_shape(type="line", xref="x", yref="y", x0=0, y0=0, x1=7, y1=7, line=dict(color="black", width=2, dash='dot'))

    plots.two_subplots(fig1, fig2, subplot_titles=["CosClassAvg", "FRACSS"],
                width=2000, height=1000, legend_font_size=25, subtitle_font_size=35,
                filename=filename)

    stats.compare_median_nonparametric_paired(fracss.len_pl - fracss.len_hatpl, cosclassavg.len_pl - cosclassavg.len_hatpl, alternative="greater")
    # Wilcoxon signed-rank test W=69025375.0, p=0.0, greater, N=11749
    # M1=0.8532925992400586, MD1=0.8878263362194883
    # M2=0.026022156316358003, MD2=0.09106707572937012

def compare_target_rank_fracss_cosclassavg(cosclassavg, fracss):
    
    print('CosClassAvg'); pf.inspect_target_rank(cosclassavg)
    print('FRACSS');      pf.inspect_target_rank(fracss)

def main():

    weights = xr.open_dataarray("/mnt/shared/people/elnaz/morphology/result/ex02/pyLDL-cfbsfs2semvecs/4/Marelli/weights.nc")
    visualise_fracss_mapping(weights, filename="plots/fracss_weights.html")
    values_on_fracss_mapping(weights)

    cosclassavg=pd.read_pickle("/home/elnaz/projects/redhen/37-morphology/09-fastText/word2vec-CosAvgClass/m4/result.pickle")
    fracss=pd.read_pickle("/home/elnaz/projects/redhen/37-morphology/09-fastText/word2vec-FRACSS/result.pickle")

    compare_hatpl_fracss_and_cosclassavg(cosclassavg, fracss)
    figure_compare_hatpl_length(cosclassavg, fracss, "/home/elnaz/projects/redhen/37-morphology/for_paper/plots/scatter-len-hatpl-against-sg-2methods.png")
    compare_target_rank_fracss_cosclassavg(cosclassavg, fracss)
