# Supplementary material for: The pluralization palette: unveiling semantic clusters in English nominal pluralization through distributional semantics
Source: Morphology (Dordr). 2024 Jul 12;34(4):369–413. doi: 10.1007/s11525-024-09428-9 (PMC11554741; doi:10.1007/s11525-024-09428-9)
Supplement: Supplementary file 1 — (ZIP 365.2 MB) [file 11525_2024_9428_MOESM1_ESM.zip › scripts/fracss_method.py]

# last modified 17.11.21

# list of functions
#     - train_fracss
#     - save_fracss_as_semvecs
#     - predict_fracss_pl_vecs

import pandas as pd
import numpy as np
import xarray as xr

import scripts.pyLDL as pyLDL
import scripts.data_utils as du
import scripts.vector_utils as vu

def train_fracss():
    pass

def save_fracss_as_semvecs():

    data = pd.read_pickle("/home/elnaz/projects/redhen/37-morphology/09-fastText/word2vec-CosAvgClass/m4/result.pickle")

    # predicted plural vectors

    Shat_train = xr.open_dataarray("/mnt/shared/people/elnaz/morphology/result/ex02/pyLDL-cfbsfs2semvecs/4/Marelli/Shat_train.nc")
    Shat_test = xr.open_dataarray("/mnt/shared/people/elnaz/morphology/result/ex02/pyLDL-cfbsfs2semvecs/4/Marelli/Shat_test.nc")
    
    # print(data.shape)         # (11749, 41)
    # print(Shat_train.shape)   # (10574, 300)
    # print(Shat_test.shape)    # (1175, 300)
    
    Shat_train = Shat_train.assign_coords(events=data.pl[:len(Shat_train)].tolist())
    Shat_test = Shat_test.assign_coords(events=data.pl[len(Shat_train):].tolist())

    Shat_train = Shat_train.drop_duplicates(dim="events")
    Shat_test = Shat_test.drop_duplicates(dim="events")

    pl_vecs = xr.concat([Shat_train, Shat_test], dim="events")
    pl_vecs = pl_vecs.drop_duplicates(dim="events")
    pl_vecs = pl_vecs.rename({'events': 'types', 'outcome_vector_dimensions': 'vecdims'})
    
    # add singular vectors
    sg_vecs = xr.DataArray(np.stack(data.sg_vec), 
                           dims=('types', 'vecdims'),
                           coords={'types': data.sg.to_list(),
                                   'vecdims': [f'dim{ii}' for ii in range(1, 301)]})
    sg_vecs = sg_vecs.drop_duplicates(dim="types")

    semvecs = xr.concat([pl_vecs, sg_vecs], dim="types")
    semvecs = semvecs.drop_duplicates(dim="types")
    # print(semvecs.shape)
    # (23410, 300)

    semvecs.to_netcdf("/mnt/shared/people/elnaz/semvecs/w2v-sg-w2v-fracss-pl.nc")
    return semvecs


def predict_pl_fracss(data, semvecs):
    data['hatpl_vec'] = [vec.data for vec in semvecs.loc[data.pl.tolist()]]
    return data

def main_fracss(data, semvecs, w2v, m4_vocab):
    SAVE_TO = "/home/elnaz/projects/redhen/37-morphology/09-fastText/word2vec-FRACSS/paper/"
    # 1
    data = predict_pl_fracss(data, semvecs)
    # 2
    data = vu.get_predicted_word_and_target_rank_for_hatpl(data, w2v, m4_vocab)
    vu.add_hatpl_statistics_and_save(data, SAVE_TO)

def main_create():

    train_fracss()
    save_fracss_as_semvecs()

def main():

    semvecs = du.load_fracss_vecs()
    data = pd.read_pickle("/mnt/shared/people/elnaz/morphology/result/sg-pl/semantics/sg-pl-word2vec-tsneShiftBestKL.pickle")

    w2v = du.load_w2v()
    m4_vocab = du.load_m4_vocab()

    main_fracss(data, semvecs, w2v, m4_vocab)
