# Supplementary material for: The pluralization palette: unveiling semantic clusters in English nominal pluralization through distributional semantics
Source: Morphology (Dordr). 2024 Jul 12;34(4):369–413. doi: 10.1007/s11525-024-09428-9 (PMC11554741; doi:10.1007/s11525-024-09428-9)
Supplement: Supplementary file 1 — (ZIP 365.2 MB) [file 11525_2024_9428_MOESM1_ESM.zip › scripts/ldl_modeling_result.py]

# last modified 19.11.21

# list of functions
#     - load_ldl_results
#            - load_triphones_df
#            - add_columns
#     - accuracy

# code readability:
#   _c for the ldl model with CosClassAvg vectors as the output
#   _f for the ldl model with FRACSS vectors as the output

import os
from importlib import reload

import pandas as pd
import numpy as np

import scripts.data_utils as du
import scripts.set_utils as su
import scripts.pyLDL_performance as pf
import scripts.plots as plots
import scripts.stats as stats

# new path: redid the analysis with new data sets (train: sg + unseen stem pl + 0.7 seen stem pl; test: 0.3 seen stem pl)
RESULTS_PATH = "/mnt/shared/people/elnaz/morphology/result/semantics/pyLDL_triphones2semvecs_SgPl"
PATH_C = os.path.join(RESULTS_PATH, 'cosclassavg')
PATH_F = os.path.join(RESULTS_PATH, 'fracss')

def load_ldl_results(path_c, path_f):

    print('CosClassAvg train')
    train_c = load_triphones_df(os.path.join(path_c, "data_train.pkl"))
    print('CosClassAvg test')
    test_c = load_triphones_df(os.path.join(path_c, "data_test.pkl"))

    print('FRACSS train')
    train_f = load_triphones_df(os.path.join(path_f, "data_train.pkl"))
    print('FRACSS test')
    test_f = load_triphones_df(os.path.join(path_f, "data_test.pkl"))

    print('adding seen information')
    train_c, test_c, train_f, test_f  = add_columns(train_c, test_c, train_f, test_f)
    return train_c, test_c, train_f, test_f

def load_triphones_df(path):
    """helper function for load_ldl_results()"""

    data = pd.read_pickle(path)
    print('loaded data. shape:', data.shape)

    data = du.exclude_missing_triphones(data)
    print('excluded missing triphones. shape:', data.shape)

    return data

def add_columns(train_c, test_c, train_f, test_f):
    """helper function for load_ldl_results()"""

    sg = train_c[train_c.pos=="NN"]
    train_c = du.add_seen_info(train_c, sg)
    test_c = du.add_seen_info(test_c, sg)
    train_f = du.add_seen_info(train_f, sg)
    test_f = du.add_seen_info(test_f, sg)

    return train_c, test_c, train_f, test_f

def get_data_properties(train_c, test_c):
    print('all data')
    data_prop = pf.get_dataset_properties(pd.concat([train_c, test_c]))
    print('train')
    train_prop = pf.get_dataset_properties(train_c)
    print('test')
    test_prop = pf.get_dataset_properties(test_c)
    return train_prop, test_prop

def accuracy(data, test):

    print('topN accuracies')
    acc_topn, tp_topn = pf.topN_accuracies(data, exclude_oov=False, topN=5)
    
    print('accuracy split by category')
    acc_cats, tp_cats = pf.accuracy_splitby_category(data, exclude_oov=False, test=test, topN=5)

    return acc_topn, tp_topn, acc_cats, tp_cats

def figure_accuracy_top5_train_test_both_models_notsplit(acc_topn_train_c, acc_topn_test_c, acc_topn_train_f, acc_topn_test_f, filename=None):

    fig1 = plots.side_by_side_bar_plot(x=[f'Top {ii}' for ii in range(1, 6)],
        y1=acc_topn_train_c, name1="train", 
        y2=acc_topn_test_c, name2="test", 
        ylabel="word recognition accuracy (%)",
        label_fontsize=35, tick_fontsize=25, show=False)

    fig2 = plots.side_by_side_bar_plot(x=[f'Top {ii}' for ii in range(1, 6)],
        y1=acc_topn_train_f, name1="train", showlegend1=False,
        y2=acc_topn_test_f, name2="test", showlegend2=False,
        label_fontsize=35, tick_fontsize=25, show=False)

    plots.two_subplots(fig1, fig2, subplot_titles=['CosClassAvg', 'FRACSS'],
        width=2000, height=1000, legend_font_size=25, subtitle_font_size=35,
        filename=filename)

def figure_accuracy_top1_train_categories_both_models(tp_cats_train_c, tp_cats_train_f, train_prop, filename=None):

    y1_c=[100*tp_cats_train_c[0]['sg']/train_prop['n_sg']]
    y2_c=[100*tp_cats_train_c[0]['pl_seen_base']/train_prop['n_pl_seen_base']]
    y3_c=[100*tp_cats_train_c[0]['pl_unseen_base']/train_prop['n_pl_unseen_base']]
    #y4_c=[100*tp_cats_test_c[0]['pl_seen_base']/test_prop['tokens']]

    y1_f=[100*tp_cats_train_f[0]['sg']/train_prop['n_sg']]
    y2_f=[100*tp_cats_train_f[0]['pl_seen_base']/train_prop['n_pl_seen_base']]
    y3_f=[100*tp_cats_train_f[0]['pl_unseen_base']/train_prop['n_pl_unseen_base']]
    #y4_f=[100*tp_cats_test_f[0]['pl_seen_base']/test_prop['tokens']]

    fig1 = plots.side_by_side_bar_plot(x=["singular", "seen-stem plural", "unseen-stem plural"],
        y1=y1_c + y2_c + y3_c, name1="CosClassAvg", color1="#155F4B",
        y2=y2_c + y2_f + y3_f, name2="FRACSS", color2="#88D498",
        filename=filename,
        ylabel="word recognition accuracy (%)",
        width=4*300, height=3*300, #xaxis_tickangle=20,
        label_fontsize=35, tick_fontsize=25, legend_font_size=25)

def figure_error(errors_c, errors_f, filename=None):

    #n_errors_sg_as_pl_c = errors_c.is_sg_as_pl_error.sum()
    #n_errors_sg_as_pl_f = errors_f.is_sg_as_pl_error.sum()

    n_errors_pl_as_sg_c = errors_c.is_sg_pl_error.sum()
    n_errors_pl_as_sg_f = errors_f.is_sg_pl_error.sum()

    n_errors_similar_sounding_c = errors_c[~errors_c.is_sg_pl_error].is_similar_sounding_error.sum()
    n_errors_similar_sounding_f = errors_f[~errors_f.is_sg_pl_error].is_similar_sounding_error.sum()

    n_other_errors_c = errors_c.shape[0] - (n_errors_pl_as_sg_c + n_errors_similar_sounding_c)
    n_other_errors_f = errors_f.shape[0] - (n_errors_pl_as_sg_f + n_errors_similar_sounding_f)

    plots.side_by_side_bar_plot(x=["pl as sg", "similar sounding", "other"],
        y1=[n_errors_pl_as_sg_c, n_errors_similar_sounding_c, n_other_errors_c], name1="CosClassAvg", color1="#155F4B",
        y2=[n_errors_pl_as_sg_f, n_errors_similar_sounding_f, n_other_errors_f], name2="FRACSS", color2="#88D498",
        filename=filename,
        ylabel="count",
        width=4*300, height=3*300, #xaxis_tickangle=20,
        label_fontsize=35, tick_fontsize=25, legend_font_size=25)

def error_analysis(test_c, test_f, word2triphones):

    errors_c = pf.get_errors(test_c)
    errors_f = pf.get_errors(test_f)

    print('number of errors by ldl with cosavgclass', len(errors_c))
    print('number of errors by ldl with fracss', len(errors_f))

    print('compare sets of errors in cosavgclass and fracss:')
    su.compare_sets(set(errors_c.index.unique()), set(errors_f.index.unique()))

    # -----------

    # sg recognized as pl or vice versa: add column "is_sg_pl_error"
    errors_c = pf.is_it_sg_pl_error_df(errors_c)
    errors_f = pf.is_it_sg_pl_error_df(errors_f)

    # target and prediction sound similarly: add column "is_similar_sounding_error"
    errors_c = pf.triphones_similarity_for_predictions(errors_c, word2triphones)
    errors_f = pf.triphones_similarity_for_predictions(errors_f, word2triphones)

    # sg_pl == True, similar sounding == True OK, similar sounding == False Why? (other pronunciation)
    # sg_pl == False, similar sounding == True OK, similar sounding == False Why? (some are still similar sounding)

    # -----------

    icols = ['word', 'triphones', 'predicted_outcome1', 'triphones_predicted_outcome1', 'triphones_recall', 'triphones_precision', 'triphones_jaccard', 'triphones_overlap']
    
    print('errors by cosavgclass, split into categories')
    print(pd.crosstab(errors_c.is_sg_pl_error, errors_c.is_similar_sounding_error))
    
    print('similar sounding errors')
    print(errors_c[~errors_c.is_sg_pl_error & errors_c.is_similar_sounding_error][icols])

    print('similar sounding errors in cosavgclass not made by fracss')
    errors_sim_sounding_c_minus_f = errors_c.loc[list(set(errors_c[~errors_c.is_sg_pl_error & errors_c.is_similar_sounding_error].index.unique()) - set(errors_f[~errors_f.is_sg_pl_error & errors_c.is_similar_sounding_error].index.unique()))]
    print(errors_sim_sounding_c_minus_f[icols])
    print(errors_sim_sounding_c_minus_f[is_top2])

    print('is_sg_pl_error == True but is_similar_sounding_error == False:') # are still sg pl error
    print(errors_c[errors_c.is_sg_pl_error & ~errors_c.is_similar_sounding_error][icols])
    
    print('is_sg_pl_error == False and is_similar_sounding_error == False:') # others
    print(errors_c[~errors_c.is_sg_pl_error & ~errors_c.is_similar_sounding_error][icols])
    
    # -----------

    print('errors by fracss, split into categories')
    print(pd.crosstab(errors_f.is_sg_pl_error, errors_f.is_similar_sounding_error))
    
    print('is_sg_pl_error == True but is_similar_sounding_error == False:')
    print(errors_f[errors_f.is_sg_pl_error & ~errors_f.is_similar_sounding_error][icols])
    
    print('is_sg_pl_error == False and is_similar_sounding_error == False:')
    print(errors_f[~errors_f.is_sg_pl_error & ~errors_f.is_similar_sounding_error][icols])

    # -----------

    # figure for number of errors by two models, split into categories.
    figure_error(errors_c, errors_f, filename="/home/elnaz/projects/redhen/37-morphology/for_paper/plots/ldl-simulations-result-errors.png")

    # -----------

    # will the top1 errors be captured in top5?
    print('% target words in sg-pl errors by cosavgclass that end up as top2 or top3 or top4')
    print(errors_c[errors_c.is_sg_pl_error].is_top2.value_counts(True)[True])
    # 0.9897959183673469
    print(errors_c[errors_c.is_sg_pl_error].is_top3.value_counts(True)[True])
    # 0.9965986394557823
    print(errors_c[errors_c.is_sg_pl_error].is_top4.value_counts(True)[True])
    # 1.0

    print('% target words in sg-pl errors by fracss that end up as top2 or top3 or top4')
    print(errors_f[errors_f.is_sg_pl_error].is_top2.value_counts(True)[True])
    # 0.9928057553956835
    print(errors_f[errors_f.is_sg_pl_error].is_top3.value_counts(True)[True])
    # 0.9982014388489209
    print(errors_f[errors_f.is_sg_pl_error].is_top4.value_counts(True)[True])
    # 1.0

    return errors_c, errors_f

def predictions(test_c, test_f):
    icols=['word', 'target_corr', 'corr_rank', 'predicted_outcome1', 'corr1', 
           'predicted_outcome2', 'corr2', 'predicted_outcome3', 'corr3', 
           'predicted_outcome4', 'corr4', 'predicted_outcome5', 'corr5']

    print(test_c[test_c.is_top1][icols].head(30))
    print(test_c[~test_c.is_top1][icols].head(30))

def mutiple_pronunciations(train, test):
    data = pd.concat([train, test])
    word_freq = data.word.value_counts()
    multi_pronun_words = word_freq[word_freq>1].index

    acc_train_list = []
    acc_test_list = []
    for word in multi_pronun_words:
        
        train_word = train[train.word == word]
        test_word = test[test.word == word]    

        if train_word.shape[0] > 0:
            acc_train = train_word.is_top1.sum()/train_word.shape[0]
        else:
            acc_train = -1
        if test_word.shape[0] > 0:
            acc_test = test_word.is_top1.sum()/test_word.shape[0]
        else:
            acc_test = -1

        acc_train_list.append(acc_train)
        acc_test_list.append(acc_test)

    res = pd.DataFrame({'word': multi_pronun_words,
                        'acc_train': acc_train_list,
                        'acc_test': acc_test_list})

    res2 = res[res.acc_test != -1]

    # overall
    print((res2.acc_test > 0).value_counts(normalize=True, sort=True))

    # those with all pronunciations in the test set (and none in the training set)
    print((res2[res2.acc_train == -1].acc_test > 0).value_counts(normalize=True, sort=True))

    # those with some pronunciations in the test set and others in the training set
    print((res2[res2.acc_train != -1].acc_test > 0).value_counts(normalize=True, sort=True))
    return res2

def main():

    # load data after modeling ----------------------------------
    print('get data properties after modeling and evaluation')
    print('=================================================')
    train_c, test_c, train_f, test_f  = load_ldl_results(PATH_C, PATH_F)
    train_prop, test_prop = get_data_properties(train_c, test_c)

    # modeling --------------------------------------------------
    print('modeling specs')
    print('==============')
    shat_c = du.read_netcdf(os.path.join(PATH_C, "Shat_train.nc"))
    shat_f = du.read_netcdf(os.path.join(PATH_F, "Shat_train.nc"))
    print('shape of shat for cosavgclass:', shat_c.shape)
    print('shape of shat for fracss:', shat_f.shape)


    weights_c = du.read_netcdf(os.path.join(PATH_C, "weights.nc"))
    weights_f = du.read_netcdf(os.path.join(PATH_F, "weights.nc"))
    print('shape of model for cosavgclass:', weights_c.shape)
    print('shape of model for fracss:', weights_f.shape)

    # accuracy -------------------------------------------------
    print('model performance: accuracy')
    print('===========================')
    
    print('CosClassAvg train')
    acc_topn_train_c, tp_topn_train_c, acc_cats_train_c, tp_cats_train_c = accuracy(train_c, test=False)
    print('CosClassAvg test')
    acc_topn_test_c, tp_topn_test_c, acc_cats_test_c, tp_cats_test_c = accuracy(test_c, test=True)
    print('FRACSS train')
    acc_topn_train_f, tp_topn_train_f, acc_cats_train_f, tp_cats_train_f = accuracy(train_f, test=False)
    print('FRACSS test')
    acc_topn_test_f, tp_topn_test_f, acc_cats_test_f, tp_cats_test_f = accuracy(test_f, test=True)

    # Figures
    figure_accuracy_top5_train_test_both_models_notsplit(
        acc_topn_train_c, acc_topn_test_c, acc_topn_train_f, acc_topn_test_f, 
        filename="/home/elnaz/projects/redhen/37-morphology/for_paper/plots/ldl-simulations-result-top5-accuracy-both-models-notsplit.png")

    figure_accuracy_top1_train_categories_both_models(
        tp_cats_train_c, tp_cats_train_f, train_prop,
        filename="/home/elnaz/projects/redhen/37-morphology/for_paper/plots/ldl-simulations-result-top1-accuracy-train-categories-both-models-side.png")

    # test
    stats.compare_median_nonparametric_paired(test_c.target_corr, test_f.target_corr)
    # Wilcoxon signed-rank test W=214575.0, p=3.487828772289873e-08, two-sided, N=1034
    # M1=0.7425445472077336, MD1=0.7839038062069132
    # M2=0.7321486128575259, MD2=0.7748150157956744

    # errors ---------------------------------------------------
    print('error analysis')
    print('==============')

    word2triphones={word: triphone for word, triphone in zip(train_c.word.tolist() + test_c.word.tolist(), train_c.triphones.tolist() + test_c.triphones.tolist())}
    errors_c, errors_f = error_analysis(test_c=test_c, test_f=test_f, word2triphones=word2triphones)

    # variation in triphones -----------------------------------
    print('variation in triphones')
    print('===========')
    print('CosClassAvg')
    mp_c = mutiple_pronunciations(train_c, test_c)
    print('FRACSS')
    mp_f = mutiple_pronunciations(train_f, test_f)
