# Supplementary material for: The pluralization palette: unveiling semantic clusters in English nominal pluralization through distributional semantics
Source: Morphology (Dordr). 2024 Jul 12;34(4):369–413. doi: 10.1007/s11525-024-09428-9 (PMC11554741; doi:10.1007/s11525-024-09428-9)
Supplement: Supplementary file 1 — (ZIP 365.2 MB) [file 11525_2024_9428_MOESM1_ESM.zip › scripts/plots.py]

# last modified 8.12.2021

# list of functions:
    # save_or_show_plot
    # scatter_2d
    # side_by_side_bar_plot
    # side_by_side_box_plot
    # overlaid_histogram
    # two_subplots
    # side_by_side_stacked_bar_plot
    # stacked_bar_plot
    # heatmap

import os
import numpy as np
import plotly.express as px
import plotly.colors as colors
import plotly.graph_objects as go
from plotly.subplots import make_subplots

import matplotlib.pyplot as plt
import seaborn as sns

discrete_14_color_list = colors.qualitative.Plotly + colors.qualitative.G10[3:5] + colors.qualitative.G10[7:9]
discrete_26_color_list = [ 
        "#f6b6bb", "#482cd5", "#00c955", "#c91bda", "#9cd767", "#9076ff", 
        "#f87100", "#3793ff", "#f10027", "#01c689", "#ff62b3", "#00611d",
        "#ba0052", "#4edcbf", "#72005a", "#becd8a", "#002d52", "#f9ba6a",
        "#00bada", "#ff7778", "#62d4f7", "#5d001a", "#9fbcff", "#8e7400",
        "#016579", "#411b08"]
discrete_29_color_list = discrete_26_color_list + ["#FFC000", "#E0115F", "#00FFFF"] 


def save_or_show_plot(fig, filename=None, width=6*300, height=4*300, scale=1, show=True):
    if filename is not None:
        name, extension = os.path.splitext(filename)
        if extension == ".html":
            fig.write_html(filename)
        elif extension in ['.png', '.pdf', '.jpeg', '.jpg', '.eps']:
            fig.write_image(filename, width=width, height=height, scale=scale)
    else:
        if show == True:
            fig.show()

def scatter_2d(data=None, x=None, y=None, 
               filename=None, xlabel="", ylabel="", title="",
               color=None, symbol=None, 
               marker_symbol=None, size=None, size_max=None,
               legend_label="", hover_name=None, hover_data=None, 
               marginal_x=None, marginal_y=None, opacity=0.8,
               trendline=None, trendline_color_override=None,
               log_x=False, log_y=False, 
               width=6*300, height=4*300, scale=1,
               label_fontsize=40, tick_fontsize=40, legend_font_size=40, title_font_size=None,
               xaxis_tickangle=0, color_discrete_sequence=None,
               legend_bgcolor='rgba(255, 255, 255, 0)', legend_bordercolor='rgba(255, 255, 255, 0)',
               extra_datapoints=None, main_datapoints_label="", legend_title_text=None, show=True):

    if extra_datapoints is not None:
        assert color is None, "extra_datapoints works with color=None"
        color='label'
        data = data.copy()
        data['label'] = main_datapoints_label
        for extra_dp_name, (extra_dp_x, extra_dp_y) in extra_datapoints.items():
            new_row = {x: extra_dp_x, y: extra_dp_y, 'label': extra_dp_name}
            data = data.append(new_row, ignore_index=True)
    
    fig = px.scatter(data_frame=data, x=x, y=y, 
                     color=color, symbol=symbol, #marker_symbol=marker_symbol,
                     size=size, size_max=size_max,
                     hover_name=hover_name, hover_data=hover_data, opacity=opacity, 
                     log_x=log_x, log_y=log_y, marginal_x=marginal_x, marginal_y=marginal_y,
                     labels={x: xlabel, y: ylabel}, title=title, 
                     color_discrete_sequence=color_discrete_sequence,
                     trendline=trendline, trendline_color_override=trendline_color_override)
    
    if legend_title_text is not None:
        fig.update_layout(legend_title_text=legend_title_text)

    fig.update_layout(
        xaxis=dict(
            titlefont_size=label_fontsize,
            tickfont_size=tick_fontsize,
        ),
        yaxis=dict(
            titlefont_size=label_fontsize,
            tickfont_size=tick_fontsize,
        ),
        legend=dict(
            bgcolor=legend_bgcolor,
            bordercolor=legend_bordercolor,
            font=dict(size=legend_font_size),
            itemsizing="constant"
        ),
        legend_title=legend_label,
        title_font_size=title_font_size
    )
    save_or_show_plot(fig, filename, width, height, scale, show)
    return fig

def side_by_side_bar_plot(x, y1, y2, name1, name2,
    filename=None,
    showlegend1=None, showlegend2=None,
    color1='rgb(55, 83, 109)', color2='rgb(26, 118, 255)', 
    title="", xlabel="", ylabel="", 
    label_fontsize=40, tick_fontsize=40, legend_font_size=40,
    bargap=0.15, bargroupgap=0.1, xaxis_tickangle=0, 
    legend_bgcolor='rgba(255, 255, 255, 0)', legend_bordercolor='rgba(255, 255, 255, 0)',
    width=6*300, height=4*300, scale=1, show=True):

    fig = go.Figure()
    fig.add_trace(go.Bar(
        x=x, y=y1,
        name=name1, marker_color=color1, showlegend=showlegend1
    ))
    fig.add_trace(go.Bar(
        x=x, y=y2,
        name=name2, marker_color=color2, showlegend=showlegend2
    ))

    fig.update_layout(
        title=title,
        xaxis=dict(
            title=xlabel,
            titlefont_size=label_fontsize,
            tickfont_size=tick_fontsize,
        ),
        yaxis=dict(
            title=ylabel,
            titlefont_size=label_fontsize,
            tickfont_size=tick_fontsize,
        ),
        legend=dict(
            #x=0, y=1.0,
            bgcolor=legend_bgcolor,
            bordercolor=legend_bordercolor,
            font=dict(size=legend_font_size)
        ),
        barmode='group',
        bargap=bargap,                  # gap between bars of adjacent location coordinates.
        bargroupgap=bargroupgap,        # gap between bars of the same location coordinate.
        xaxis_tickangle=xaxis_tickangle # angle of the ticks for xaxis
    )

    save_or_show_plot(fig, filename, width, height, scale, show)
    return fig

def side_by_side_box_plot(x1, name1, x2=None, name2=None, x3=None, name3=None, x4=None, name4=None, x5=None, name5=None,
    filename=None, notched=False,
    color1=colors.qualitative.Plotly[0], color2=colors.qualitative.Plotly[1], color3=colors.qualitative.Plotly[2], color4=colors.qualitative.Plotly[3], color5=colors.qualitative.Plotly[4],
    showlegend1=False, showlegend2=False, showlegend3=False, showlegend4=False, showlegend5=False,
    opacity=0.8, boxpoints=None,
    title="", xlabel="", ylabel="", label_fontsize=16, tick_fontsize=14, xaxis_tickangle=0, legend_font_size=None,
    width=6*300, height=4*300, scale=1, show=True):

    fig = go.Figure()
    fig.add_trace(go.Box(x=x1, name=name1, marker_color=color1, opacity=opacity, showlegend=showlegend1, boxpoints=boxpoints, notched=notched))
    if x2 is not None:
        fig.add_trace(go.Box(x=x2, name=name2, marker_color=color2, opacity=opacity, showlegend=showlegend2, boxpoints=boxpoints, notched=notched))
    if x3 is not None:
        fig.add_trace(go.Box(x=x3, name=name3, marker_color=color3, opacity=opacity, showlegend=showlegend3, boxpoints=boxpoints, notched=notched))
    if x4 is not None:
        fig.add_trace(go.Box(x=x4, name=name4, marker_color=color4, opacity=opacity, showlegend=showlegend4, boxpoints=boxpoints, notched=notched))
    if x5 is not None:
        fig.add_trace(go.Box(x=x5, name=name5, marker_color=color5, opacity=opacity, showlegend=showlegend5, boxpoints=boxpoints, notched=notched))

    fig.update_layout(
        title=title,
        xaxis=dict(
            title=xlabel,
            titlefont_size=label_fontsize,
            tickfont_size=tick_fontsize,
        ),
        yaxis=dict(
            title=ylabel,
            titlefont_size=label_fontsize,
            tickfont_size=tick_fontsize,
        ),
        legend=dict(
            font=dict(size=legend_font_size)
        ),
        xaxis_tickangle=xaxis_tickangle # angle of the ticks for xaxis
    )
    
    save_or_show_plot(fig, filename, width, height, scale, show)
    return fig

def side_by_side_violin_plot(x1, name1, 
    x2=None, name2=None, x3=None, name3=None, x4=None, name4=None, x5=None, name5=None,
    filename=None, notched=False,
    color1=colors.qualitative.Plotly[0], color2=colors.qualitative.Plotly[1], color3=colors.qualitative.Plotly[2], color4=colors.qualitative.Plotly[3], color5=colors.qualitative.Plotly[4],
    showlegend1=False, showlegend2=False, showlegend3=False, showlegend4=False, showlegend5=False,
    opacity=0.8, box_visible=None, points=None, orientation="h",
    title="", xlabel="", ylabel="", label_fontsize=16, tick_fontsize=14, xaxis_tickangle=0, legend_font_size=None,
    width=6*300, height=4*300, scale=1, show=True):

    fig = go.Figure()
    fig.add_trace(go.Violin(x=x1, name=name1, marker_color=color1, opacity=opacity, showlegend=showlegend1, orientation=orientation, box_visible=box_visible, points=points))
    if x2 is not None:
        fig.add_trace(go.Violin(x=x2, name=name2, marker_color=color2, opacity=opacity, showlegend=showlegend2, orientation=orientation, box_visible=box_visible, points=points))
    if x3 is not None:
        fig.add_trace(go.Violin(x=x3, name=name3, marker_color=color3, opacity=opacity, showlegend=showlegend3, orientation=orientation, box_visible=box_visible, points=points))
    if x4 is not None:
        fig.add_trace(go.Violin(x=x4, name=name4, marker_color=color4, opacity=opacity, showlegend=showlegend4, orientation=orientation, box_visible=box_visible, points=points))
    if x5 is not None:
        fig.add_trace(go.Violin(x=x5, name=name5, marker_color=color5, opacity=opacity, showlegend=showlegend5, orientation=orientation, box_visible=box_visible, points=points))

    fig.update_layout(
        title=title,
        xaxis=dict(
            title=xlabel,
            titlefont_size=label_fontsize,
            tickfont_size=tick_fontsize,
        ),
        yaxis=dict(
            title=ylabel,
            titlefont_size=label_fontsize,
            tickfont_size=tick_fontsize,
        ),
        legend=dict(
            font=dict(size=legend_font_size)
        ),
        xaxis_tickangle=xaxis_tickangle # angle of the ticks for xaxis
    )
    
    save_or_show_plot(fig, filename, width, height, scale, show)
    return fig

def overlaid_histogram(x1, name1, x2=None, name2=None, x3=None, name3=None, x4=None, name4=None,
    filename=None,
    color1=colors.qualitative.Plotly[0], color2=colors.qualitative.Plotly[1], color3=colors.qualitative.Plotly[2], color4=colors.qualitative.Plotly[3],
    showlegend1=True, showlegend2=True, showlegend3=True, showlegend4=True,
    opacity=0.7, boxpoints=None,
    title="", xlabel="", ylabel="Count", label_fontsize=16, tick_fontsize=14, xaxis_tickangle=0, legend_font_size=None,
    tickvals=None, log_y=None,
    width=6*300, height=4*300, scale=1, show=True):

    fig = go.Figure()
    fig.add_trace(go.Histogram(x=x1, name=name1, marker={'color': color1}, opacity=opacity, showlegend=showlegend1))
    if x2 is not None: fig.add_trace(go.Histogram(x=x2, name=name2, marker={'color': color2}, opacity=opacity, showlegend=showlegend2))
    if x3 is not None: fig.add_trace(go.Histogram(x=x3, name=name3, marker={'color': color3}, opacity=opacity, showlegend=showlegend3))
    if x4 is not None: fig.add_trace(go.Histogram(x=x4, name=name4, marker={'color': color4}, opacity=opacity, showlegend=showlegend3))

    fig.update_layout(
        title=title,
        xaxis=dict(
            title=xlabel,
            titlefont_size=label_fontsize,
            tickfont_size=tick_fontsize,
            tickvals=tickvals
        ),
        yaxis=dict(
            title=ylabel,
            titlefont_size=label_fontsize,
            tickfont_size=tick_fontsize,
        ),
        legend=dict(
            font=dict(size=legend_font_size)
        ),
        barmode = 'overlay', yaxis_title_text=ylabel,
        xaxis_tickangle=xaxis_tickangle # angle of the ticks for xaxis
    )
    if log_y: fig.update_yaxes(type="log")
    save_or_show_plot(fig, filename, width, height, scale, show)

def two_subplots(fig1, fig2, filename=None, 
    subplot_titles=None, title=None, title_font_size=None, 
    legend_font_size=None, subtitle_font_size=16,
    horizontal_spacing = None,
    width=6*300, height=4*300, scale=1, show=True):

    fig = make_subplots(rows=1, cols=2, 
                        shared_yaxes=True, horizontal_spacing=horizontal_spacing,
                        subplot_titles=subplot_titles)

    for trace in fig1['data']:
        fig.append_trace(trace, row=1, col=1)
    fig.update_xaxes(title=fig1['layout']['xaxis']['title'],
                     tickfont=fig1['layout']['xaxis']['tickfont'], 
                     tickangle=fig1['layout']['xaxis']['tickangle'], row=1, col=1)
    fig.update_yaxes(title=fig1['layout']['yaxis']['title'],
                     tickfont=fig1['layout']['yaxis']['tickfont'], 
                     tickangle=fig1['layout']['yaxis']['tickangle'], row=1, col=1)
    
    for shape in fig1['layout']['shapes']:
        fig.add_shape(shape, row=1, col=1)


    for trace in fig2['data']:
        fig.append_trace(trace, row=1, col=2)
    fig.update_xaxes(title=fig2['layout']['xaxis']['title'], 
                     tickfont=fig2['layout']['xaxis']['tickfont'], 
                     tickangle=fig2['layout']['xaxis']['tickangle'], row=1, col=2)
    fig.update_yaxes(title=fig2['layout']['yaxis']['title'], 
                     tickfont=fig2['layout']['yaxis']['tickfont'], 
                     tickangle=fig2['layout']['yaxis']['tickangle'], row=1, col=2)

    for shape in fig2['layout']['shapes']:
        fig.add_shape(shape, row=1, col=2)

    for ann in fig['layout']['annotations']:
        ann['font']['size'] = subtitle_font_size

    fig.update_layout(title=title, title_font_size=title_font_size, legend_font_size=legend_font_size)
    save_or_show_plot(fig, filename, width, height, scale, show)
    return fig

def side_by_side_stacked_bar_plot_2_2(x, 
    y1, y2, y3, y4, 
    name1, name2, name3, name4, 
    color1=None, color2=None, color3=None, color4=None, 
    filename=None,
    title="", xlabel="", ylabel="", 
    label_fontsize=40, tick_fontsize=40, legend_font_size=40,
    bargap=0.15, bargroupgap=0.1, xaxis_tickangle=0, 
    legend_bgcolor='rgba(255, 255, 255, 0)', legend_bordercolor='rgba(255, 255, 255, 0)',
    width=6*300, height=4*300, scale=1, show=True):

    fig = go.Figure(
        data = [
            go.Bar(
                x=x, y=y1, name=name1, marker=dict(color=color1), offsetgroup=0
            ),
            go.Bar(
                x=x, y=y2, name=name2, marker=dict(color=color2), offsetgroup=0, base=y1
            ),
            go.Bar(
                x=x, y=y3, name=name3, marker=dict(color=color3), offsetgroup=1
            ),
            go.Bar(
                x=x, y=y4, name=name4, marker=dict(color=color4), offsetgroup=1, base=y3
            )
        ]
    )

    fig.update_layout(
        title=title,
        xaxis=dict(
            title=xlabel,
            titlefont_size=label_fontsize,
            tickfont_size=tick_fontsize,
        ),
        yaxis=dict(
            title=ylabel,
            titlefont_size=label_fontsize,
            tickfont_size=tick_fontsize,
        ),
        legend=dict(
            #x=0, y=1.0,
            bgcolor=legend_bgcolor,
            bordercolor=legend_bordercolor,
            font=dict(size=legend_font_size)
        ),
        barmode='group',
        bargap=bargap,                  # gap between bars of adjacent location coordinates.
        bargroupgap=bargroupgap,        # gap between bars of the same location coordinate.
        xaxis_tickangle=xaxis_tickangle # angle of the ticks for xaxis
    )

    save_or_show_plot(fig, filename, width, height, scale, show)
    return fig

def side_by_side_stacked_bar_plot_3_1(x, 
    y1, y2, y3, y4, 
    name1, name2, name3, name4, 
    color1=None, color2=None, color3=None, color4=None, 
    showlegend1=None, showlegend2=None, showlegend3=None, showlegend4=None,
    filename=None,
    title="", xlabel="", ylabel="", 
    label_fontsize=40, tick_fontsize=40, legend_font_size=40,
    bargap=0.15, bargroupgap=0.1, xaxis_tickangle=0, 
    legend_bgcolor='rgba(255, 255, 255, 0)', legend_bordercolor='rgba(255, 255, 255, 0)',
    width=6*300, height=4*300, scale=1, show=True):

    base3 = np.array(y1) + np.array(y2)
    fig = go.Figure(
        data = [
            go.Bar(
                x=x, y=y1, name=name1, marker=dict(color=color1), showlegend=showlegend1, offsetgroup=0
            ),
            go.Bar(
                x=x, y=y2, name=name2, marker=dict(color=color2), showlegend=showlegend2, offsetgroup=0, base=y1
            ),
            go.Bar(
                x=x, y=y3, name=name3, marker=dict(color=color3), showlegend=showlegend3, offsetgroup=0, base=base3
            ),
            go.Bar(
                x=x, y=y4, name=name4, marker=dict(color=color4), showlegend=showlegend4, offsetgroup=1
            )
        ]
    )

    fig.update_layout(
        title=title,
        xaxis=dict(
            title=xlabel,
            titlefont_size=label_fontsize,
            tickfont_size=tick_fontsize,
        ),
        yaxis=dict(
            title=ylabel,
            titlefont_size=label_fontsize,
            tickfont_size=tick_fontsize,
        ),
        legend=dict(
            #x=0, y=1.0,
            bgcolor=legend_bgcolor,
            bordercolor=legend_bordercolor,
            font=dict(size=legend_font_size)
        ),
        barmode='group',
        bargap=bargap,                  # gap between bars of adjacent location coordinates.
        bargroupgap=bargroupgap,        # gap between bars of the same location coordinate.
        xaxis_tickangle=xaxis_tickangle # angle of the ticks for xaxis
    )

    save_or_show_plot(fig, filename, width, height, scale, show)
    return fig

def stacked_bar_plot(x, 
    y1, y2, 
    name1, name2, 
    color1=None, color2=None, 
    filename=None,
    title="", xlabel="", ylabel="", 
    label_fontsize=40, tick_fontsize=40, legend_font_size=40,
    bargap=0.15, bargroupgap=0.1, xaxis_tickangle=0, 
    legend_bgcolor='rgba(255, 255, 255, 0)', legend_bordercolor='rgba(255, 255, 255, 0)',
    width=6*300, height=4*300, scale=1, show=True):

    fig = go.Figure(
        data = [
            go.Bar(
                x=x, y=y1, name=name1, marker=dict(color=color1), offsetgroup=0
            ),
            go.Bar(
                x=x, y=y2, name=name2, marker=dict(color=color2), offsetgroup=0, base=y1
            )
        ]
    )

    fig.update_layout(
        title=title,
        xaxis=dict(
            title=xlabel,
            titlefont_size=label_fontsize,
            tickfont_size=tick_fontsize,
        ),
        yaxis=dict(
            title=ylabel,
            titlefont_size=label_fontsize,
            tickfont_size=tick_fontsize,
        ),
        legend=dict(
            #x=0, y=1.0,
            bgcolor=legend_bgcolor,
            bordercolor=legend_bordercolor,
            font=dict(size=legend_font_size)
        ),
        xaxis_tickangle=xaxis_tickangle # angle of the ticks for xaxis
    )

    save_or_show_plot(fig, filename, width, height, scale, show)

def heatmap(data, filename=None, 
    title="", xlabel="", ylabel="", legend_label=None,
    xticklabels=None, yticklabels=None, 
    label_fontsize=40, tick_fontsize=40, title_font_size=40,
    colorbar_tickfont_size = 20,
    width=6*300, height=4*300, scale=1, show=True):
    
    fig = px.imshow(data, 
            labels=dict(x=xlabel, y=ylabel, color=legend_label),
            x=xticklabels, y=yticklabels,
            title=title)

    fig.update_layout(
        title_font_size=title_font_size,
        xaxis=dict(
            titlefont_size=label_fontsize,
            tickfont_size=tick_fontsize,
        ),
        yaxis=dict(
            title=ylabel,
            titlefont_size=label_fontsize,
            tickfont_size=tick_fontsize,
        )
    )

    fig.update_coloraxes(colorbar_tickfont_size=colorbar_tickfont_size)
    save_or_show_plot(fig, filename, width, height, scale, show)
