# Supplementary material for: The pluralization palette: unveiling semantic clusters in English nominal pluralization through distributional semantics
Source: Morphology (Dordr). 2024 Jul 12;34(4):369–413. doi: 10.1007/s11525-024-09428-9 (PMC11554741; doi:10.1007/s11525-024-09428-9)
Supplement: Supplementary file 1 — (ZIP 365.2 MB) [file 11525_2024_9428_MOESM1_ESM.zip › scripts/pyLDL.py]

# last modified: 24 Nov 2021

import os
import sys
import time
from itertools import chain

import numpy as np
import pandas as pd
import xarray as xr
from scipy import linalg
from scipy.stats import pearsonr
from sklearn.model_selection import train_test_split, KFold

#from rpy2.robjects import r, globalenv, pandas2ri
#pandas2ri.activate()

from pyndl import correlation

pd.set_option('mode.chained_assignment', None)

def unigrams2Ngrams(unigrams, n_gram, unigram_separator="#",
                    ngram_separator="_"):
    """Get N-grams from `unigrams`.

    Parameters
    ----------
    unigrams : list
    n_gram : int
    unigram_separator : string, default: '#'
    ngram_separator : string, default: '#'

    Returns
    -------
    string
        N-grams concatenated with `ngram_separator`
    """
    unigrams = np.array([unigram_separator]
                        + unigrams + [unigram_separator])
    return ngram_separator.join([
        ''.join(unigrams[start:start + n_gram])
        for start in np.arange(0, len(unigrams) - n_gram + 1)
        ])

def read_r_RDS(pathname):
    """Reads an R .rds object and converts to pandas.DataFrame"""
    return r('readRDS("{}")'.format(pathname))

def read_r_RDA(pathname):
    """Loads an R .rda object and converts to pandas.DataFrame"""
    return r('get(load("{}"))'.format(pathname))

def wL2Ld_to_semvecs(pathname, n_vec_dims=5030):
    """
    loads wL2Ld.rda, sets diagonal to zero, removes columns with low 
    variance, and returns an xarray.DataArray
    """
    wL2Ld = r('''
        load(file.path("{}"), verbose=TRUE)
        vars = apply(wL2Ld, 2, var)
        vars = rev(sort(vars))
        vars = head(vars,{})
        wL2Ld = wL2Ld[,names(vars)]
        '''.format(pathname, n_vec_dims))
    types = r('rownames(wL2Ld)') # 23561
    vecdims = r('colnames(wL2Ld)') # 4609
    n_vec_dims = len(vecdims)
    sem_vecs = xr.DataArray(data=wL2Ld, dims=('types','vecdims'), 
        coords={'types':types, 'vecdims':vecdims})
    return sem_vecs

def save_semvecs(sem_vecs, pathname):
    """Saves an xarray.DataArray to a netcdf file"""
    try:
        sem_vecs.to_netcdf(pathname)
    except IOError as ioe:
        print(f'Error in saving semantic vectors in {pathname}: {ioe}')

def read_semvecs(pathname):
    """Reads an xarray.DataArray from a netcdf file"""
    try:
        sem_vecs = xr.open_dataarray(pathname)
        return sem_vecs
    except IOError as ioe:
        print(f'Error in reading semantic vectors from {pathname}: {ioe}')

def create_folds(data, n_splits=10, shuffle=False, random_state=None):
    """ K-Folds cross validator.

    Creates train/test indices to split `data` into train and test sets
    in `n_splits` folds.

    Parameters
    ----------
    data : pandas.DataFrame
    n_splits: int, must be at least 2, default: 10
        Number of folds. 
    shuffle: bool, default: False
        Whether to shuffle the data before splitting into batches.
        Note that the samples within each split will not be shuffled.
    random_state: int or None, default: None
        If int, random_state is the seed used by the random number generator;
        If None, the random number generator is the RandomState instance used by `np.random`. 
        Only used when `shuffle` is True.

    Yields
    ------
    train: numpy.ndarray
        The training set indices for that split.
    test: numpy.ndarray
        The testing set indices for that split.
    """
    kf = KFold(n_splits=n_splits, shuffle=shuffle, random_state=random_state)
    return kf.split(data)

def inspect_dataset(data, sem_vecs=None, events_colname="word",
        cues_colname="cues", outcomes_colname="outcomes",
        discrete_cues=False, cues_separator="_", 
        discrete_outcomes=False, outcomes_separator="_"):
    """Information about the number of events, cues and outcomes in `data`

    Parameters
    ----------
    data : pandas.DataFrame
    See description for other params in function `ldl`.

    Returns
    -------
    n_events : int
        Number of learning events with repetitions (aka, linguistic tokens)
    n_types : int
        Number of learning events without repetitions (aka, linguistic types)
    n_cue_dimensions : int
        Number of cue vector dimensions (aka, dimensionality of form space).
        If `discrete_cues` is True, number of unique discrete units in cues,
        else, number of dimensions of padded cue vectors.
    n_cues : int
        Number of unique different cues for all events.
    n_outcome_dimensions : int
        Number of outcome vector dimensions (aka, dimensionality of 
        semantics space). If `discrete_outcomes` is True, number of unique
        discrete units in outcomes; else, number of dimensions of vectors.
    n_outcomes : int
        Number of unique different outcomes for all events (aka, number of
        classes in a classification problem that the model picks from).
    """
    n_events = len(data[events_colname])
    n_types = len(data[events_colname].unique())
    print(f'Events:')
    print(f'  - number of learning events (linguistic tokens): {n_events}')
    print(f'  - number of unique learning events (linguistic types): {n_types}')
    print(f'Cues:')
    if discrete_cues:
        n_cues = len(data[cues_colname].unique())
        n_cue_dimensions = len(get_unique_units(data, cues_colname, cues_separator))
        print(f'  - number of unique discrete units: {n_cue_dimensions}') 
    else: 
        n_cues = len(data[cues_colname])
        n_cue_dimensions = len(data[cues_colname].iloc[0])
        print(f'  - number of dimensions of the real-valued cue vectors: {n_cue_dimensions}') 
    print(f'  - number of unique different cues of all events: {n_cues}')
    print(f'Outcomes:')
    if discrete_outcomes:
        n_outcome_dimensions = len(get_unique_units(data, outcomes_colname, outcomes_separator))
        print(f'  - number of unique discrete units: {n_outcome_dimensions}') 
    else:
        assert sem_vecs is not None, 'sem_vecs is missing in `inspect_dataset()`'
        n_outcome_dimensions = len(sem_vecs.vecdims)
        print(f'  - number of dimensions of the real-valued outcome vectors: {n_outcome_dimensions}')
    n_outcomes = len(data[outcomes_colname].unique())
    print(f'  - number of unique different outcomes of all events (number of classes): {n_outcomes}')
    return n_events, n_types, n_cue_dimensions, n_cues, n_outcome_dimensions, n_outcomes

def data_intersect_semvec(data, sem_vecs, 
        outcomes_colname="outcomes", outcomes_separator="_"):
    """
    Removes learning events from `data` for which there is no semantic
    vector in `sem_vecs`, or no vector can be constructed based on the 
    inflectional analysis in `outcomes`.

    Parameters
    ----------
    data : pandas.DataFrame
    See description for other params in function `ldl`.

    Returns
    -------
    data : pandas.DataFrame
        Same as `data` in the input, but the rows for which a
        semantic vector is not available are now removed (in place).
    """
    types = list(set(sem_vecs.types.data))
    return data.loc[
        data[outcomes_colname].str.split(outcomes_separator).apply(
            lambda outcome_bits: all([
                outcome_bit in types for outcome_bit in outcome_bits]))]

def get_oov_information(data_train, data_test, events_colname="word", 
        lemma_colname=None):
    """Marks out-of-vocabulary (oov) items in `data_test`.

    It adds a boolean column, `oov`, to `data_test`. An `oov` item is an 
    event whose unique type has not been observed in training events.
    
    If `lemma_colname` is provided, it add another boolean column, 
    namely `oov_lemma` for items whole lemma has not been seen 
    in training events.

    Parameters
    ----------
    data_train : pandas.DataFrame
    data_test : pandas.DataFrame
    See description for other params in function `ldl`.

    Returns
    -------
    data_test : pandas.DataFrame
        Same as the input `data_test` but with 2 added columns (in place).
    """
    data_test['oov'] = ~data_test[events_colname].isin(data_train[events_colname])
    if lemma_colname is not None:
        data_test['lemma_oov'] = ~data_test[lemma_colname].isin(data_train[events_colname])
    return data_test

def get_outcome2event_map(data_train, data_test, 
        events_colname="word", outcomes_colname="outcomes"):
    """Returns an outcome-to-event mapping.

    The mapping is constructed based on the training events and test 
    events (for unseen items).

    Since model evaluation is based on events, and not outcomes,
    the mapping is used in evaluation to move from a simple string match,
    and allow for different spelling variations of one outcome to be 
    matched with the target. 

    Parameters
    ----------
    data_train : pandas.DataFrame
    data_test : pandas.DataFrame
    See description for other params in function `ldl`.

    Returns
    -------
    outcome2event : dict
        a dictionary of lists, where "outcomes" in the train and test sets
        are the *keys*, and lists of various spellings of the outcomes are
        the *values*. 

        For example, in a model where outcomes are the inflectional 
        analysis of isolated words, different spellings of a word might 
        occur in data and we get:
        outcome2event['cancel_PAST'] = ['canceled', 'cancelled'].
    """    
    # start with outcomes in train
    outcome2event = dict()
    outcomes_train = data_train[outcomes_colname].unique()
    for outcome in outcomes_train:
        events = data_train.loc[data_train[outcomes_colname] == outcome, events_colname].unique().tolist()
        outcome2event[outcome] = events

    # add outcomes in test
    outcomes_test = data_test[outcomes_colname].unique()
    for outcome in outcomes_test:
        events = data_test.loc[data_test[outcomes_colname] == outcome, events_colname].unique().tolist()
        if outcome in outcome2event:
            for event in events:
                if event not in outcome2event[outcome]:
                    outcome2event[outcome].append(event)
        else:
            outcome2event[outcome] = events

    return outcome2event

# def get_event2outcome_map(data_train, data_test, 
#         events_colname="word", outcomes_colname="outcomes"):
#     """Returns an event-to-outcome mapping.

#     The mapping is constructed based on the training events and test 
#     events (for unseen items).

#     Since model evaluation is based on events, and not outcomes,
#     the mapping is used in evaluation to allow for similar 
#     comprehension of homophones.

#     When words are presented in isolation, it is impossible to distinguish
#     russian, adjective, from russian, noun. Similarly for put, simple 
#     present, and put, past.

#     Parameters
#     ----------
#     data_train : pandas.DataFrame
#     data_test : pandas.DataFrame
#     See description for other params in function `ldl`.

#     Returns
#     -------
#     event2outcome : dict
#         a dictionary of lists, where "events" in the train and test sets
#         are the *keys*, and lists of various outcomes of the events are
#         the *values*. For example, 
#         event2outcome['russian'] = ['russian', 'russian_SG']
#         event2outcome['put'] = ['put_PAST', 'put_PERSISTENCE']
#     """
#     print('Get event-to-outcome mapping')
    
#     # start with outcomes in train
#     print("train")
#     event2outcome = dict()
#     events_train = data_train[events_colname].unique()
#     for event in events_train:
#         outcomes = data_train.loc[data_train[events_colname] == event, outcomes_colname].unique().tolist()
#         event2outcome[event] = outcomes

#     # add outcomes in test
#     print("test")
#     events_test = data_test[events_colname].unique()
#     for event in events_test:
#         outcomes = data_test.loc[data_test[events_colname] == event, outcomes_colname].unique().tolist()
#         if event in event2outcome:
#             for outcome in outcomes:
#                 if outcome not in event2outcome[event]:
#                     event2outcome[event].append(outcome)
#         else:
#             event2outcome[event] = outcomes

#     return event2outcome

def get_unique_units(data, colname, split_char="_"):
    """Returns an array of unique discrete units from a column 
    in a dataframe.

    Parameters
    -----------
    data : pandas dataframe
        The data frame.
    colname : string, default: "cues"
        The column's name in the dataframe listing the discrete units.
    split_char : string, default: "_"
        The string that concatenates the units in an event.

    Returns
    -------
    numpy.ndarray
        An array of unique discrete units.
    """
    return np.unique(list(chain.from_iterable(
        [unit.split(split_char) for unit in data[colname]])))

def zero_pad(column, padded_size=None):
    """Zero-pads all the vectors in `column` to match `padded_size`.

    If `padded_size` is None, pads vectors to the length of the 
    longest vector present in `column`.
    It does nothing if all vectors already have equal dimensions 
    and no `padded_size` is given.

    Parameters
    ----------
    column : pandas.Series
        A series of vectors to be padded.
    padded_size : int or None, default: None
        Specifies the length to which the vectors should be padded. 
        If None, `padded_size` is inferred from the data and it is 
        equal to the length of the longest vector present in `column`.

    Returns
    -------
    pandas.Series
        Similar to `column` in the input but with zero padded vectors
    """
    vecs = pd.DataFrame({'vec': column})
    assert any(vecs['vec'].isna()) == False, \
        "zero-padding: None values as vectors are not permitted"
    vecs['len'] = vecs['vec'].apply(len)
    # if all vecs have equal dimensions, do nothing
    if len(vecs['len'].unique()) == 1: 
        return vecs['vec']
    # if no padded size is provided, find the max 
    if padded_size is None:
        padded_size = vecs['len'].max()
    print(f'vectors are being padded to size {padded_size}')
    return vecs.apply(lambda row: np.pad(row['vec'], 
        pad_width=(0, padded_size-row['len']), mode='constant'), axis=1)

def pad_one_dataframe(data, cues_colname="cues", padded_size=None):
    """Zero-pads the cue vectors in column `cues_colname`
    of the `data`.

    Parameters
    ----------
    padded_size : int or None, default: None
        If `discrete_cues` is False, `padded_size` specifies the length to
        which the real-valued features should be padded. 
        If None, `padded_size` is inferred from the data and it is equal
        to the length of the longest vector among data.
    See description for other params in function `ldl`.

    Returns
    -------
    data : pandas.DataFrame
        Same as `data` in the input, but the vectors in the 
        cues' column are now zero-padded (in place).
    """
    if padded_size is None:
        padded_size = data[cues_colname].apply(len).max()
    data[cues_colname]=zero_pad(data[cues_colname], padded_size)
    return data

def pad_two_dataframes(data_train, data_test, cues_colname="cues", padded_size=None):
    """Zero-pads the cue vectors in column `cues_colname`
    of the `data_train` and `data_test` dataframes.

    Parameters
    ----------
    padded_size : int or None, default: None
        If `discrete_cues` is False, `padded_size` specifies the length to
        which the real-valued features should be padded. 
        If None, `padded_size` is inferred from the data and it is equal
        to the length of the longest vector among training and test sets.
    See description for other params in function `ldl`.

    Returns
    -------
    data_train : pandas.DataFrame
        Same as `data_train` in the input, but the vectors in the 
        cues' column are now zero-padded (in place).
    data_test : pandas.DataFrame
        Same as `data_test` in the input, but the vectors in the
        cues' column are now zero-padded (in place).
    """
    if padded_size is None:
        train_max = data_train[cues_colname].apply(len).max()
        test_max = data_test[cues_colname].apply(len).max()
        padded_size = max(train_max, test_max)
    data_train[cues_colname]=zero_pad(data_train[cues_colname], padded_size)
    data_test[cues_colname]=zero_pad(data_test[cues_colname], padded_size)
    return data_train, data_test

def get_C_matrix(data, events_colname="word", cues_colname="cues", 
        discrete_cues=False, cues_separator="_", padded_size=None, 
        cue_vector_dimensions=None):
    """Creates the form matrix `C` for LDL from `data`. 

    The C matrix is 2D and row-based: 
    every row contains the form vector of an event.

    Parameters
    ----------
    data: pandas.DataFrame
    cue_vector_dimensions: list or None, default: None
        The list of cue vector dimensions.
        If None, it is created, e.g., during training,
        else, it is passed to the function, e.g., during test.
    See description for other params in function `ldl`.

    Returns
    -------
    xarray.DataArray
        The form matrix C for LDL. 
        It has the shape (`n_events`, `n_cue_dimensions`)
        The first dimension is "events".
        The second dimension is "cue_vector_dimensions".
    """

    # real-valued cues
    if not discrete_cues:
        C = np.stack(zero_pad(data[cues_colname], padded_size))
        if cue_vector_dimensions is None:
            cue_vector_dimensions=[f'c_dim{ii}' for ii in range(C.shape[1])]
        return xr.DataArray(C, dims=('events', 'cue_vector_dimensions'),
            coords={'events': data[events_colname], 
            'cue_vector_dimensions': cue_vector_dimensions})
    
    # discrete cues
    n_events = len(data)
    if cue_vector_dimensions is None: # in train
        cue_vector_dimensions = get_unique_units(data, 
            cues_colname, cues_separator)
    n_cue_dimensions = len(cue_vector_dimensions) 
    cues_map = {cue:ind for ind, cue in enumerate(cue_vector_dimensions)}
    C = np.zeros((n_events, n_cue_dimensions))
    for index, cues_event in enumerate(data[cues_colname]):
        cues_event = cues_event.split(cues_separator)
        for cue in cues_event:
            if cue in cues_map:
                C[index, cues_map[cue]] = 1.0
    return xr.DataArray(C, dims=('events', 'cue_vector_dimensions'),
        coords={'events': data[events_colname], 
        'cue_vector_dimensions': cue_vector_dimensions})

def get_outcome_vectors(data, outcomes_colname="outcomes", 
        discrete_outcomes=False, sem_vecs=None,
        outcomes_separator="_"):
    """
    Creates a named semantic matrix for all unique outcomes.
    
    The outcome vectors is 2D and row-based: 
    every row contains the semantic vector of an outcome.

    Parameters
    ----------
    data: pandas.DataFrame
    sem_vecs: xarray.DataArray

    Returns
    -------
    **outcome_vectors: xarray.DataArray**
        The named semantic matrix for all unique outcomes.
        It has the shape (`n_outcomes`, `ǹ_outcome_dimensions`).
        The first dimensions is "outcomes".
        The second dimensions is "outcome_vector_dimensions".
    """    
    outcomes = data[outcomes_colname].unique()
    n_outcomes = len(outcomes)

    if discrete_outcomes:
        outcome_vector_dimensions = get_unique_units(
            data, outcomes_colname, outcomes_separator)
        n_outcome_dimensions = len(outcome_vector_dimensions)
        outcome_vectors = xr.DataArray(
            np.zeros((n_outcomes, n_outcome_dimensions)),
            dims=('outcomes', 'outcome_vector_dimensions'),
            coords={'outcomes': outcomes, 
                    'outcome_vector_dimensions': outcome_vector_dimensions})
        outcomes_map = {
            outcome_bit:ind 
            for ind, outcome_bit in enumerate(outcome_vector_dimensions)}
        for ii, outcome in enumerate(outcomes):
            for outcome_bit in outcome.strip().split(outcomes_separator):
                if outcome_bit in outcomes_map:
                    outcome_vectors.data[ii, outcomes_map[outcome_bit]] = 1.
        return outcome_vectors

    # real-valued outcomes
    assert sem_vecs is not None, "sem_vecs is missing."
    outcome_vector_dimensions = sem_vecs.coords['vecdims'].data
    n_outcome_dimensions = sem_vecs.shape[1]        
    outcome_vectors = xr.DataArray(
        np.zeros((n_outcomes, n_outcome_dimensions)),
        dims=('outcomes','outcome_vector_dimensions'),
        coords={'outcomes': outcomes, 
            'outcome_vector_dimensions': outcome_vector_dimensions})
    for ii, outcome in enumerate(outcomes):
        for outcome_bit in outcome.strip().split(outcomes_separator):
            outcome_vectors.data[ii, ] = outcome_vectors.data[ii, ] \
                                         + sem_vecs.loc[outcome_bit]
    return outcome_vectors

def get_S_matrix(data, outcome_vectors, outcomes_colname="outcomes",
        events_colname="word"):
    """
    Creates the semantics matrix `S` for LDL
    by expanding the `outcome_vectors` from outcomes to events.

    The S matrix is 2D and row-based: 
    every row contains the semantic vector of an event.

    Parameters
    ----------
    data: pandas.DataFrame
    See description for other params in function `ldl`.

    Returns
    -------
    xarray.DataArray
        The semantic matrix S for LDL. 
        It has the shape (`n_events`, `n_outcome_dimensions`)
        The first dimension is "events".
        The second dimension is "outcome_vector_dimensions".
    """
    n_events = len(data)
    outcome_vector_dimensions = outcome_vectors['outcome_vector_dimensions'].data
    n_outcome_dimensions = len(outcome_vector_dimensions)
    S = np.zeros((n_events, n_outcome_dimensions))
    outcomes = outcome_vectors['outcomes'].data # or, data[outcomes_colname].unique()
    for ii, outcome in enumerate(outcomes):
        event_indices = data.index[data[outcomes_colname] == outcome]
        outcome_vector = outcome_vectors.loc[outcome]
        for jj in event_indices:
            S[data.index.get_loc(jj),] = outcome_vector
    return xr.DataArray(
        S, dims=('events', 'outcome_vector_dimensions'),
        coords={'events': data[events_colname], 
                'outcome_vector_dimensions': outcome_vector_dimensions})

def pseudo_inverse(M):
    """Computes the pseudo inverse of a matrix.

    Parameters
    ----------
    M : numpy.ndarray
        The matrix to be inversed.

    Returns
    -------
    numpy.ndarray
        The pseudo inverse of `M`. 
    """
    return linalg.pinvh(M.T @ M) @ M.T

def get_F_matrix(C, S):
    """Computes the mapping between two input matrices.

    Parameters
    ----------
    C : xarray.DataArray
        with 2 dimensions `events` and `cue_vector_dimensions`.
    S : xarray.DataArray
        with 2 dimensions `events` and `outcome_vector_dimensions`.

    Returns
    -------
    xarray.DataArray
        The mapping from `C` to `S` (aka, the weights matrix).
        It has the shape (`n_cue_dimensions`, `n_outcome_dimensions`)
        The first dimension is "cue_vector_dimensions".
        The second dimension is "outcome_vector_dimensions".
    """
    assert all(C['events'] == S['events']), \
        'events in the C and S matrices are incompatible'
    return xr.DataArray(pseudo_inverse(C.data) @ S.data, 
        dims=('cue_vector_dimensions', 'outcome_vector_dimensions'),
        coords={'cue_vector_dimensions': C['cue_vector_dimensions'], 
            'outcome_vector_dimensions': S['outcome_vector_dimensions']})

def ldl_train(data_train, outcome_vectors=None, events_colname="word", 
        cues_colname="cues", outcomes_colname="outcomes",
        discrete_cues=False, cues_separator="_", padded_size=None,
        discrete_outcomes=False, outcomes_separator="_", verbose=True): 
    """Trains an LDL from cues to outcomes in `data_train`.

    In train, `get_C_matrix` has to get None for `cue_vector_dimensions`.

    Parameters
    ----------
    outcome_vectors
    See description for params in the docstring of function `ldl_main`.
    
    Returns
    -------
    xarray.DataArray
        The mapping from `C` to `S` (aka, the weights matrix).
        It has the shape (`n_cue_dimensions`, `n_outcome_dimensions`)
        The first dimension is "cue_vector_dimensions".
        The second dimension is "outcome_vector_dimensions".
    """

    if verbose: print('  - creating C matrix')
    C_train = get_C_matrix(data_train, events_colname=events_colname,
        cues_colname=cues_colname, discrete_cues=discrete_cues, 
        cues_separator=cues_separator, padded_size=padded_size, 
        cue_vector_dimensions=None)

    if verbose: print('  - creating S matrix')
    S_train = get_S_matrix(data=data_train, 
        outcome_vectors=outcome_vectors, 
        outcomes_colname=outcomes_colname,
        events_colname=events_colname)

    if verbose: print('  - computing F matrix')
    return get_F_matrix(C_train, S_train)

def remove_events_with_all_unseen_cues(data, cue_vector_dimensions,
        cues_colname="cues", cues_separator="_"):
    """Removes rows from `data` where all of their cues were absent 
    during training.

    Used in test. When a row in `C_test` is completely zero, none of the 
    cues for this event has not been observed in training. The model has 
    no chance in producing a sensible S vector for this test event (it 
    will produce a zero S vector; also, this will be problematic in the
    computation of correlations).

    Parameters
    ----------
    data : pandas.DataFrame
    cue_vector_dimensions : list
    cues_colname : string, default: 'cues'
    cues_separator : string, default: '_'
    """
    return data.loc[
        data[cues_colname].str.split(cues_separator).apply(
            lambda cue_bits: any([
                cue_bit in cue_vector_dimensions for cue_bit in cue_bits]))]

def remove_events_with_all_unseen_outcomes(data, outcome_vector_dimensions,
        outcomes_colname="outcomes", outcomes_separator="_"):
    """Removes rows from `data` where all of their outcomes were absent 
    during training.

    Used in test. When a row in gold_vector is completely zero, none of the
    outcomes for this event has not been observed in training. The model has 
    no chance in recognizing this event (it will produce a zero gold vector; 
    also, this will be problematic in the computation of correlations).

    Parameters
    ----------
    data : pandas.DataFrame
    outcome_vector_dimensions : list
    outcomes_colname : string
    outcomes_separator : string
    """
    return data.loc[
        data[outcomes_colname].str.split(outcomes_separator).apply(
            lambda outcome_bits: any([
                outcome_bit in outcome_vector_dimensions for outcome_bit in outcome_bits]))]

def ldl_apply(data, weights, 
        events_colname="word", cues_colname="cues", 
        discrete_cues=True, cues_separator="_"):
    """Applies a trained LDL to new data.

    It computes the predicted semantic vectors based on the trained LDL.

    Parameters
    ----------
    data : pandas.DataFrame
        the new dataset to test the model
    weights : xarray.DataArray
        the weights matrix (aka, the trained model).
        The output of the `get_F_matrix` function.
    See description for other params in function `ldl`.

    Returns
    -------
    S_hat : xarray.DataArray
        Predicted semantic vectors.
        It has the shape (`n_events`, `n_outcome_dimensions`)
        The first dimension is "events" (from events in data_test).
        The second dimension is "outcome_vector_dimensions". 
    """
    C_test = get_C_matrix(data, events_colname=events_colname, 
            cues_colname=cues_colname, discrete_cues=discrete_cues,
            cues_separator=cues_separator, 
            padded_size=len(weights.cue_vector_dimensions), 
            cue_vector_dimensions=weights['cue_vector_dimensions'].data)

    S_hat = xr.DataArray(C_test.data @ weights.data, 
        dims=('events', 'outcome_vector_dimensions'),
        coords = {'events': C_test['events'], 
        'outcome_vector_dimensions': weights['outcome_vector_dimensions']})

    return S_hat

def compute_correlations(outcome_vectors, S_hat, outcomes_test,
        sem_vecs=None, discrete_outcomes=False, outcomes_separator="_"):
    """
    Calculates the correlations between 
    the gold semantic vectors (outcome vectors)
    and the predicted semantic vectors (S_hat).

    The `outcome_vectors` is the same as the one used in `ldl_train`, so
    the set of possible outcomes for prediction in an event comes from the
    set of seen outcomes in **data_train**, plus the target word itself.

    Parameters
    ----------
    outcome_vectors : xarray.DataArray
        Gold semantic vectors for all unique outcomes.
        It has the shape (`n_outcomes`, `ǹ_outcome_dimensions`).
        The first dimensions is "outcomes" (from data_train).
        The second dimensions is "outcome_vector_dimensions".

    S_hat : xarray.DataArray
        Predicted semantic vectors for all events.
        It has the shape (`n_events`, `n_outcome_dimensions`)
        The first dimension is "events" (from data_test).
        The second dimension is "outcome_vector_dimensions". 

    outcomes_test : list
        Outcomes column of the test data.
        Necessary for computations of the last corr row.

    sem_vecs : default: None
        Necessary for computations of the last corr row only when
        outcomes are not discrete.

    Returns
    -------
    corr : xarray.DataArray
        a (named) **column-based** correlation matrix.
        It has the shape (`n_outcomes` + 1, `n_events`)
        The first dimensions is "outcomes" (from outcomes in data_train)
        The second dimensions is "events" (from events in data_test).
        
        the first column contains all correlations between the first event
        and all possible outcomes.                          

        the first column reads like:
        row 0) correlation between the predicted vector for the first 
            event and the *first* outcome in the gold semantic space.
        row 1) correlation between the predicted vector for the first 
            event and the *second* outcome in the gold semantic space.
        ...
        row n_outcomes-1) correlation between the predicted vector for the
            first event and the *last* outcome in the gold semantic space.
        row n_outcomes) correlation between the predicted vector for the 
            first event and the *target* outcome in the gold semantic space.
            This row is added so that unseen words can also get recognized
            (we have the correlation between the current event and the gold 
            even if this event is unseen in the training data).
    """
    # compute corrs between all predicteds and golds
    outcome_vectors_data = np.asfortranarray(outcome_vectors.data)
    Shat_data = np.asfortranarray(S_hat.data)
    corrs = correlation.correlation(outcome_vectors_data.T, Shat_data.T)

    outcomes = outcome_vectors['outcomes'].values.tolist() + ['TARGET']
    events = S_hat['events']
    n_events = len(events)

    outcome_vector_dimensions = outcome_vectors['outcome_vector_dimensions'].data
    n_outcome_dimensions = len(outcome_vector_dimensions)

    # append 1 row to the end of corrs for <TARGET-predicted> correlations
    plus_one_corrs = np.zeros((1,corrs.shape[1]))
    if discrete_outcomes:
        outcomes_map = {
            outcome_bit:ind 
            for ind, outcome_bit in enumerate(outcome_vector_dimensions)}
        for ind in range(n_events):
            gold_vector = np.zeros(n_outcome_dimensions)
            for outcome_bit in outcomes_test[ind].strip().split(outcomes_separator):
                if outcome_bit in outcomes_map:
                    gold_vector[outcomes_map[outcome_bit]] = 1.
            if np.count_nonzero(gold_vector) == 0 or np.count_nonzero(S_hat[ind]) == 0:
                print('gold vector or shat all zero')
                plus_one_corrs[0, ind], _ = 0
            else:
                plus_one_corrs[0, ind], _ = pearsonr(S_hat[ind], gold_vector)
    else:
        assert sem_vecs is not None, 'semantic vectors are necessary for correlations computation'
        for ind in range(n_events):
            gold_vector = np.zeros(n_outcome_dimensions)
            for bit in outcomes_test[ind].strip().split(outcomes_separator):
                gold_vector = gold_vector + sem_vecs.loc[bit]
            if np.count_nonzero(gold_vector) == 0 or np.count_nonzero(S_hat[ind]) == 0:
                print('gold vector or shat all zero')
                plus_one_corrs[0, ind], _ = 0
            else:
                plus_one_corrs[0, ind], _ = pearsonr(S_hat[ind], gold_vector)
    corrs = np.concatenate([corrs, plus_one_corrs])

    # the outcome name for this new row is "TARGET"
    corrs = xr.DataArray(data=corrs, dims=('outcomes','events'),
        coords={'outcomes': outcomes, 'events': events})

    # investigate non-finite correlations
    if not np.isfinite(corrs).all():
        print('WARNING: there is at least one np.inf, np.NINF, or np.nan in corrs')

    assert all(np.isnan(corrs).sum(axis=0) != corrs.shape[0]), "There is a row where all correlation values are nan"

    return corrs

def get_model_predictions_from_correlations(data, corrs, 
        outcome2event, outcomes_test, topN=5, abs_tol=1e-10):
    """
    Scans the correlations matrix and returns model predictions in a 
    human-readable format. 

    For each row (event) in `data`, numerous columns are added that
    describe model predictions in that event:

    - target_corr: correlation strength of the predicted semantic vector
      with the vector for the target outcome.
    - corr_rank: rank of the predicted semantic vector in a sorted list 
      of correlations (with the target).
    - corr{i} (for i = 1 to `topN`): correlation strength of the i-th 
      most correlated outcome with the predicted semantics.
    - predicted_outcome{i} (for i = 1 to `topN`): the i-th most 
      correlated outcome with the predicted semantics.
    - predicted_event{i} (for i = 1 to `topN`): the i-th most correlated 
      event with the predicted semantics.
    - is_top{i} (for i = 1 to `topN`): whether the target event is among 
      the top i predictions.

    Parameters
    ----------
    data : pandas.DataFrame
    corrs : xarray.DataArray
        The output of the `compute_correlations` function.
    outcome2event : dict
        The output of the `get_outcome2event_map` function.
    abs_tol : float, default: 1e-10
        The absolute tolerance for comparison of two correlation values. 
        If cor1 - cor2 > abs_tol, then cor1 > cor2.
    See description for other params in function `ldl`.

    Returns
    -------
    data : pandas.DataFrame
        Same as the input `data`, but with the above columns added 
        (in place).
    """
    outcomes_train = corrs['outcomes'].data
    events_test = corrs['events'].data
    n_events_test = len(events_test)

    corrs = corrs.data
    TARGET_index = corrs.shape[0] - 1
    data['target_corr'] = [
        corrs[TARGET_index, jj] for jj in range(n_events_test)
        ] 

    data['corr_rank'] = [
        (corrs[:, jj] - corrs[TARGET_index, jj] > abs_tol).sum() + 1
        for jj in range(n_events_test)
        ]
    
    for n in range(1, topN+1):
        max_corr_indexes = np.nanargmax(corrs, axis=0) # == [np.nanargmax(corrs[:, jj]) for jj in range(n_events_test)]
        predicted_outcomes = [
            outcomes_train[max_corr_indexes[jj]] 
            if max_corr_indexes[jj] != TARGET_index else outcomes_test[jj] 
            for jj in range(n_events_test)
            ]
        predicted_events = [
            outcome2event[predicted_outcome] 
            for predicted_outcome in predicted_outcomes
            ]
        data[f'corr{n}'] = [
            corrs[max_corr_indexes[jj], jj] 
            for jj in range(n_events_test)
            ]
        data[f'predicted_outcome{n}'] = predicted_outcomes
        data[f'predicted_event{n}'] = predicted_events
        for jj in range(n_events_test):
            if np.isclose(corrs[max_corr_indexes[jj], jj], 
                          corrs[TARGET_index, jj]):
                corrs[TARGET_index, jj] = -2
            corrs[max_corr_indexes[jj], jj] = -2
    
    data[f'is_top1'] = [
        events_test[jj] in data.predicted_event1.iloc[jj] 
        for jj in range(n_events_test)
        ]
    for n in range(2, topN+1):
        data[f'is_top{n}'] = [
            events_test[jj] in data[f'predicted_event{n}'].iloc[jj] 
            or data[f'is_top{n-1}'].iloc[jj] 
            for jj in range(n_events_test)
            ]

    return data

def get_model_predictions_from_activations(data, S_hat,
        outcome2event, outcomes_test, topN=5):
    """
    Used only when outcomes are discrete (`discrete_outcomes` is True), 
    and there is one outcome per event (`multiple_outcomes` is False).

    Scans S_hat and returns model predictions in a human-readable format.

    For each row (event) in `data`, numerous columns are added that
    describe model predictions in that event:

    - target_activation: activation strength of the target outcome.
    - activation_rank: rank of the target outcome in a sorted list of
      activations.
    - activation{i} (for i = 1 to `topN`): activation strength of the i-th
      most activated outcome.
    - predicted_outcome{i} (for i = 1 to `topN`): the i-th most activated
      outcome.
    - predicted_event{i} (for i = 1 to `topN`): the i-th most activated
      event.
    - is_top{i} (for i = 1 to `topN`): whether the target event is among 
      the top i predictions.

    Parameters
    ----------
    data : pandas.DataFrame
    S_hat : xarray.DataArray
        The output of the `ldl_apply` function.
    outcome2event : dict
        The output of the `get_outcome2event_map` function.
    outcomes_test : list
    See description for other params in function `ldl`.

    Returns
    -------
    data : pandas.DataFrame
        Same as the input `data`, but with the above columns added 
        (in place).
    """

    outcomes_train = S_hat['outcome_vector_dimensions'].data
    events_test = S_hat['events'].data
    n_events_test = len(events_test)

    outcomes_map = {
        outcome:ind 
        for ind, outcome in enumerate(outcomes_train)}
    
    data['target_activation'] = [
        S_hat[jj, outcomes_map[outcomes_test[jj]]] 
        for jj in range(n_events_test)
        ] 
    data['activation_rank'] = [
        (S_hat[jj, :] > data.target_activation.iloc[jj]).sum() + 1
        for jj in range(n_events_test)
        ]
    
    for n in range(1, topN+1):
        max_corr_indexes = np.nanargmax(S_hat, axis=1) # == [np.nanargmax(corrs[:, jj]) for jj in range(n_events_test)]
        predicted_outcomes = [
            outcomes_train[max_corr_indexes[jj]] 
            for jj in range(n_events_test)
            ]
        predicted_events = [
            outcome2event[predicted_outcome] 
            for predicted_outcome in predicted_outcomes
            ]
        data[f'activation{n}'] = [
            S_hat[jj, max_corr_indexes[jj]] 
            for jj in range(n_events_test)
            ]
        data[f'predicted_outcome{n}'] = predicted_outcomes
        data[f'predicted_event{n}'] = predicted_events
        for jj in range(n_events_test):
            S_hat[jj, max_corr_indexes[jj]] = sys.float_info.min
    
    data[f'is_top1'] = [
        events_test[jj] in data.predicted_event1.iloc[jj] 
        for jj in range(n_events_test)
        ]
    for n in range(2, topN+1):
        data[f'is_top{n}'] = [
            events_test[jj] in data[f'predicted_event{n}'].iloc[jj] 
            or data[f'is_top{n-1}'].iloc[jj] 
            for jj in range(n_events_test)
            ]

    return data


def ldl_predictions(data, S_hat, outcome_vectors, sem_vecs, outcome2event,
        discrete_outcomes=False, multiple_outcomes=None,
        topN=5, outcomes_colname="outcomes", outcomes_separator="_",
        results_path=".", test_on="test", verbose=True, abs_tol=1e-10):
    """
    Parameters
    ----------
    data : pandas.DataFrame
    S_hat : xarray.DataArray
    outcome_vectors : xarray.DataArray
    sem_vecs : xarray.DataArray
    outcome2event : dict
        The output of the `get_outcome2event_map` function.

    Returns
    -------
    pandas.DataFrame
    """
    outcomes_test = data[outcomes_colname].tolist()

    if discrete_outcomes \
        and multiple_outcomes is not None \
        and not multiple_outcomes:
        return get_model_predictions_from_activations(
            data=data, S_hat=S_hat, outcome2event=outcome2event,
            outcomes_test=outcomes_test, topN=5)

    if verbose: print("  - computing correlations")
    corrs = compute_correlations(
        outcome_vectors=outcome_vectors, S_hat=S_hat, 
        outcomes_test=outcomes_test, sem_vecs=sem_vecs,
        discrete_outcomes=discrete_outcomes,
        outcomes_separator=outcomes_separator)
    if verbose: print('  - saving correlations')
    corrs.to_netcdf(os.path.join(results_path, f'corrs_{test_on}.nc'))

    return get_model_predictions_from_correlations(
        data=data, corrs=corrs, outcome2event=outcome2event, 
        outcomes_test=outcomes_test, topN=topN, abs_tol=abs_tol)

def ldl_evaluate(data, lemma_colname=None, 
        is_uninflected_colname=None, topN=5):
    """
    Computes and prints the accuracy of word recognition in percentage,
    when considering the `topN` outcomes as correct.

    When the model is doing morphology (inflection), this function 
    excludes unseen uninflected words and
    unseen inflected words of unseen lemmas from computations.

    When the model is not doing morphology, this function excludes
    unseen words.

    Parameters
    ----------
    data : pandas.DataFrame
    lemma_colname : string or None, default: None
    is_uninflected_colname : string or None, default: None
    topN : int, default: 5

    Returns
    -------
    accuracies : list
        a list with `topN` accuracy values in percentage (rounded to 2 
        decimal points)
    """
    if lemma_colname is not None:
        # exclude unseen uninflected
        data = data[~((data.oov) & (data[is_uninflected_colname]))]
        # exclude unseen inflected of unseen lemmas
        data = data[~((data.oov) & (data.lemma_oov) & (~data[is_uninflected_colname]))]
    else:
        # exclude unseen types
        data = data[~data.oov]
    
    accuracies = []
    for i in range(1, topN+1):
        assert f'is_top{i}' in data.columns, "f'is_top{i}' is not in the columns"
        accuracies.append(round(100*data[f'is_top{i}'].sum()/data.shape[0], 2))
        print(f"  - top{i} accuracy: {accuracies[-1]}%")

    return accuracies

def ldl_test(data, weights, 
    outcome_vectors=None, events_colname="word", 
    cues_colname="cues", outcomes_colname="outcomes", 
    discrete_cues=False, cues_separator="_", 
    discrete_outcomes=False, sem_vecs=None,
    multiple_outcomes=None, outcomes_separator="_",
    outcome2event=None, lemma_colname='lemma', 
    is_uninflected_colname=None, topN=5, 
    results_path=".", test_on="test", verbose=True, abs_tol=1e-10):
    """Tests a trained LDL from cues to outcomes on `data`.

    It saves the predicted semantic vectors, the correlation matrix,
    and the test dataframe with model predictions.

    Parameters
    ----------
    data : pandas.DataFrame
        The data on which the the model should be tested.
    weights : xarray.DataArray
        The weights matrix (aka, the trained model).
    test_on : string, default: "test"
        Name of the dataset. Used for filenames when saving the results.
    See description for other params in function `ldl`.
    
    Returns
    -------
    data : pandas.DataFrame
    """

    print(f"\nTest on {test_on} set: {time.ctime()}")
    if verbose: print("  - predicting S_hat")
    S_hat = ldl_apply(data=data, weights=weights, 
        events_colname=events_colname, cues_colname=cues_colname,
        discrete_cues=discrete_cues, cues_separator=cues_separator)
    if verbose: print('  - saving S_hat')
    S_hat.to_netcdf(os.path.join(results_path, f'Shat_{test_on}.nc'))

    data = ldl_predictions(data=data, S_hat=S_hat, 
        outcome_vectors=outcome_vectors, sem_vecs=sem_vecs,
        outcome2event=outcome2event, discrete_outcomes=discrete_outcomes, 
        multiple_outcomes=multiple_outcomes,
        topN=topN, outcomes_colname=outcomes_colname, 
        outcomes_separator=outcomes_separator, 
        results_path=results_path, test_on=test_on, verbose=verbose, 
        abs_tol=abs_tol)

    print(f"\nEvaluation: {time.ctime()}")
    ldl_evaluate(data, lemma_colname=lemma_colname, 
        is_uninflected_colname=is_uninflected_colname, topN=topN)

    if verbose: print('  - saving data set with results')
    data.to_pickle(os.path.join(results_path, f'data_{test_on}.pkl'))
    return data

def ldl_main(data_train, data_test, events_colname="word", 
        cues_colname="cues", outcomes_colname="outcomes",
        discrete_cues=False, cues_separator="_", padded_size=None, 
        discrete_outcomes=False, multiple_outcomes=None, 
        outcomes_separator="_", sem_vecs=None,
        lemma_colname=None, is_uninflected_colname=None, topN=5, 
        test_on_train=False, results_path='.', verbose=True, abs_tol=1e-10):
    """Runs an LDL (Linear Discriminative Learning) model. [1]_ 

    This function is tailored to the task of auditory single word 
    recognition. It can handle discrete and continuous cues and discrete 
    and continuous outcomes. [2]_
    
    This function trains the model on `data_train` and tests it on
    `data_test`. If you want to split your data into a `data_train` and 
    a `data_test`, use `ldl`.

    
    Parameters
    ----------
    data_train : pandas.DataFrame
        The data used for training the model. 
        Each row represents one learning event.
    data_test : pandas.DataFrame
        The data used for testing the trained model.
        Each row represents one testing event.
    events_colname : string, default: "word"
        The name of the column in the dataframes listing the events.
        In the simplest form, events can be numerical identifiers.
        They do not need to be unique.
    cues_colname : string, default: "cues"
        The name of the column in the dataframes listing the cues.
    outcomes_colname : string, default: "outcomes"
        The name of the column in the dataframes listing the outcomes. 
    discrete_cues : bool, default: False
        Whether form space is represented as a vector of binary discrete
        units, e.g., FBSFs, N-phones, or real-valued auditory features,
        e.g., C-FBSFs.
    cues_separator : string, default: "_"
        If `discrete_cues` is True, `cues_separator` specifies the 
        character that concatenates the cues in an event.
    padded_size : int or None, default: None
        If `discrete_cues` is False, `padded_size` specifies the length to
        which the real-valued features should be padded. 
        If None, `padded_size` is inferred from the data and it is equal 
        to the length of the longest vector among training and test sets.
    discrete_outcomes : bool, default: False
        Whether semantics space is represented as a vector of binary 
        discrete units, e.g., lexomes, N-phones, or
        real-valued semantic vectors, i.e., word embeddings.
    multiple_outcomes : bool or None, default: None
        `multiple_outcomes` is only used when `discrete_outcomes` is True.
        In that case, `multiple_outcomes` must be provided. It indicates 
        whether more than one outcome can be present in one event.
    outcomes_separator : string, default: "_"
        The string pattern that concatenates the outcomes in an event, 
        e.g., 'hand_PL' is the outcome for event 'hands' and is a 
        concatenation of two *outcome_bits*: 'hand' and 'PL'. 
    sem_vecs : xarray.DataArray or None, default: None
        The (named, row-based) gold semantic vector space.
        If `discrete_outcomes` is False, `sem_vecs` must be provided for 
        it specifies the semantic vectors. The data array should have 2
        dimensions, called `types` for the word types and `vecdims` for 
        the vector dimensions. If `sem_vecs'' does not have a vector for 
        all *outcome_bits* in the outcome of an event, the event is 
        removed.
    lemma_colname : string or None, default: None
        The name of the column in the dataframes listing the lemmas. If 
        not None, `is_uninflected_colname` should be provided.
    is_uninflected_colnam : string or None, default: None
        The name of the column in the dataframe that indicates whether an
        item is uninflected. It is only used when `lemma_colname` is not 
        None. Unseen uninflected words and unseen inflected words of 
        unseen lemmas are excluded from evaluation.
    topN : int, default: 5
        Get model's top N predictions for each event.
    test_on_train : bool, default: False
        Whether you would like to test the trained model on the training 
        set, too.
    results_path : string, default: '.'
        The directory path at which results (weight matrix, predicted 
        semantics matrix, correlation matrix, and the dataframe with model
        predictions) should be stored.
    n_splits: int, must be at least 2, default: 10
        Number of folds. 
    shuffle: bool, default: False
        Whether to shuffle the data before splitting into batches.
        Note that the samples within each split will not be shuffled.
    random_state: int or None, default: None
        If int, random_state is the seed used by the random number generator;
        If None, the random number generator is the RandomState instance used by `np.random`. 
        Only used when `shuffle` is True.
    n_splits : int, default: 1
        Number of folds. If `n_splits` is 1, no cross-validation is 
        performed: the data is split into one training set and one test 
        set. If `n_splits` is larger than 1, cross-validation is 
        performed.
    test_size : float or int or None, default: 0.1
        If float, should be between 0.0 and 1.0 and represent the 
        proportion of the dataset to include in the test split. If int, 
        represents the absolute number of test samples. If None, the value
        is set to the complement of the train size. If `train_size` is 
        also None, it will be set to 0.25.
    train_size: float or int or None, default: 0.9
        If float, should be between 0.0 and 1.0 and represent the 
        proportion of the dataset to include in the train split. If int,
        represents the absolute number of train samples. If None, the value
        is automatically set to the complement of the test size.
    random_state : int, RandomState instance or None, default: None
        Controls the shuffling applied to the data before applying the 
        split. Pass an int for reproducible output.
    shuffle : bool, default: False
        Whether or not to shuffle the data before splitting. 
    verbose : bool, default: True
        Whether you would like to see some information in the stdout 
        regarding the current state of the running process.
    abs_tol : float, default: 1e-10
        The absolute tolerance for comparison of two correlation values. 
        If cor1 - cor2 > abs_tol, then cor1 > cor2.    

    Returns
    -------
    data_train: pandas.DataFrame
        If `test_on_train` is False, it is equal to the input `data_train`.
        If `test_on_train` is True, it is similar to the input `data_train`
        but with model prediction added as new columns (in place).
    data_test : pandas.DataFrame
        Same as the input `data_test`, but with model prediction added
        as new columns (in place).

    See Also
    --------
    
    .. [1] Baayen, R. H., Chuang, Y.-Y., Shafaei-Bajestan, E., and 
    Blevins, J. (2019). The discriminative lexicon: A unified computational
    model for the lexicon and lexical processing in comprehension and 
    production grounded not in (de)composition but in linear discriminative
    learning. *Complexity*, pages 1–39. https://doi.org/10.1155/2019/4895891.

    .. [2] Shafaei-Bajestan, E., Moradipour-Tari, M., Uhrig, P., and 
    Baayen, R. H. (2021). LDL-AURIS: Error-driven Learning in Modeling 
    Spoken Word Recognition. *PsyArXiv*. https://doi.org/10.17605/OSF.IO/TDJA2 

    """
    assert events_colname in data_train.columns, f"Training data does not have a column with the name {events_colname}"
    assert cues_colname in data_train.columns, f"Training data does not have a column with the name {cues_colname}"
    assert outcomes_colname in data_train.columns, f"Training data does not have a column with the name {outcomes_colname}"

    assert events_colname in data_test.columns, f"Test data does not have a column with the name {events_colname}"
    assert cues_colname in data_test.columns, f"Test data does not have a column with the name {cues_colname}"
    assert outcomes_colname in data_test.columns, f"Test data does not have a column with the name {outcomes_colname}"

    if lemma_colname is not None:
        assert lemma_colname in data_test.columns, f"Test data does not have a column with the name {lemma_colname}"
        assert is_uninflected_colname is not None, "When doing morphology, `is_uninflected_colname` must be provided."
        assert is_uninflected_colname in data_test.columns, f"Test data does not have a column with the name {is_uninflected_colname}"
        assert data_test[is_uninflected_colname].dtype == bool, f"Column {is_uninflected_colname} is not boolean."

    if discrete_outcomes:
        assert multiple_outcomes is not None, "For discrete outcomes, `multiple_outcomes` must be provided."

    if not discrete_outcomes:
        assert sem_vecs is not None, "For real-valued outcomes, semantic vectors (`sem_vecs`) must be provided."
        assert len(sem_vecs.dims) == 2, "semantic vectors must have two dimensions."
        assert sem_vecs.dims == ('types', 'vecdims'), "semantic vectors must have types and vecdims as dimensions."
        
        if verbose: print('\nRemoving items for which a semantic vector is unattainable.')
        data_train = data_intersect_semvec(
            data=data_train, sem_vecs=sem_vecs, 
            outcomes_colname=outcomes_colname, 
            outcomes_separator=outcomes_separator)

        data_test = data_intersect_semvec(
            data=data_test, sem_vecs=sem_vecs, 
            outcomes_colname=outcomes_colname,
            outcomes_separator=outcomes_separator)

    if not discrete_cues:
        data_train, data_test = pad_two_dataframes(data_train, data_test, 
            cues_colname=cues_colname, padded_size=padded_size)

    if verbose: 
        print('\nInspecting training set:')
        inspect_dataset(
            data=data_train, sem_vecs=sem_vecs, events_colname=events_colname, 
            cues_colname=cues_colname, outcomes_colname=outcomes_colname, 
            discrete_cues=discrete_cues, cues_separator=cues_separator, 
            discrete_outcomes=discrete_outcomes, outcomes_separator=outcomes_separator)

    print(f"\nTrain: {time.ctime()}")

    # do not compute a shared "outcome_vectors" from data_train and 
    # data_test. Model only has only learned outcomes_train (+1).
    if verbose: print('  - creating outcome vectors')
    outcome_vectors = get_outcome_vectors(
        data=data_train, outcomes_colname=outcomes_colname, 
        discrete_outcomes=discrete_outcomes, sem_vecs=sem_vecs,
        outcomes_separator=outcomes_separator)

    if verbose: print('  - creating outcome2event map')
    outcome2event = get_outcome2event_map(
        data_train=data_train, data_test=data_test,
        events_colname=events_colname, outcomes_colname=outcomes_colname)

    data_test = get_oov_information(data_train, data_test, 
        events_colname=events_colname, lemma_colname=lemma_colname)

    weights = ldl_train(
        data_train, outcome_vectors=outcome_vectors, 
        events_colname=events_colname, 
        cues_colname=cues_colname, outcomes_colname=outcomes_colname, 
        discrete_cues=discrete_cues, cues_separator=cues_separator, 
        padded_size=padded_size, 
        discrete_outcomes=discrete_outcomes, 
        outcomes_separator=outcomes_separator, verbose=verbose)
    if verbose: print('  - saving F matrix')
    weights.to_netcdf(os.path.join(results_path, 'weights.nc'))

    if discrete_cues:
        data_test = remove_events_with_all_unseen_cues(
            data=data_test, 
            cue_vector_dimensions=weights['cue_vector_dimensions'].data,
            cues_colname=cues_colname, cues_separator=cues_separator)

    if discrete_outcomes:
        data_test = remove_events_with_all_unseen_outcomes(
            data=data_test, 
            outcome_vector_dimensions=weights['outcome_vector_dimensions'].data,
            outcomes_colname=outcomes_colname, 
            outcomes_separator=outcomes_separator)

    if verbose: 
        print('\nInspecting test set:')
        inspect_dataset(
            data=data_test, sem_vecs=sem_vecs, events_colname=events_colname, 
            cues_colname=cues_colname, outcomes_colname=outcomes_colname,
            discrete_cues=discrete_cues, cues_separator=cues_separator, 
            discrete_outcomes=discrete_outcomes, outcomes_separator=outcomes_separator)

    data_test = ldl_test(
        data=data_test, weights=weights, 
        outcome_vectors=outcome_vectors, events_colname=events_colname, 
        cues_colname=cues_colname, outcomes_colname=outcomes_colname, 
        discrete_cues=discrete_cues, cues_separator=cues_separator, 
        discrete_outcomes=discrete_outcomes, sem_vecs=sem_vecs,
        multiple_outcomes=multiple_outcomes, 
        outcomes_separator=outcomes_separator,
        outcome2event=outcome2event, lemma_colname=lemma_colname, 
        is_uninflected_colname=is_uninflected_colname, topN=topN, 
        results_path=results_path, test_on='test', verbose=verbose, 
        abs_tol=abs_tol)

    if test_on_train:
        data_train = get_oov_information(data_train, data_train, 
            events_colname=events_colname, lemma_colname=lemma_colname)
        data_train = ldl_test(
            data=data_train, weights=weights, 
            outcome_vectors=outcome_vectors, events_colname=events_colname, 
            cues_colname=cues_colname, outcomes_colname=outcomes_colname, 
            discrete_cues=discrete_cues, cues_separator=cues_separator, 
            discrete_outcomes=discrete_outcomes, sem_vecs=sem_vecs,
            multiple_outcomes=multiple_outcomes,
            outcomes_separator=outcomes_separator,
            outcome2event=outcome2event, lemma_colname=lemma_colname, 
            is_uninflected_colname=is_uninflected_colname, topN=topN, 
            results_path=results_path, test_on='train', verbose=verbose,
            abs_tol=abs_tol)

    return data_train, data_test 

def ldl(data, events_colname="word", 
        cues_colname="cues", outcomes_colname="outcomes",
        discrete_cues=False, cues_separator="_", padded_size=None, 
        discrete_outcomes=False, multiple_outcomes=None, 
        outcomes_separator="_", sem_vecs=None,
        lemma_colname=None, is_uninflected_colname=None, 
        topN=5, test_on_train=False, results_path='.',
        n_splits=1, test_size=0.1, train_size=0.9, 
        random_state=None, shuffle=False, verbose=True, abs_tol=1e-10):
    """Runs an LDL (Linear Discriminative Learning) model.[1]_ 

    This function is tailored to the task of auditory single word 
    recognition. It can handle discrete or real-valued cues and outcomes.

    The function splits the data into train/test, and calls the `ldl_main`
    function. If you already have your data split into a `data_train` and 
    a `data_test`, use `ldl_main`.

    Parameters
    ----------
    data : pandas.DataFrame
        The whole dataset.
        Each row represents one event.
    events_colname : string, default: "word"
        The name of the column in the dataframes listing the events.
        In the simplest form, events can be numerical identifiers.
        They do not need to be unique.
    cues_colname : string, default: "cues"
        The name of the column in the dataframes listing the cues.
    outcomes_colname : string, default: "outcomes"
        The name of the column in the dataframes listing the outcomes. 
    discrete_cues : bool, default: False
        Whether form space is represented as a vector of binary discrete
        units, e.g., FBSFs, N-phones, or real-valued auditory features,
        e.g., C-FBSFs.
    cues_separator : string, default: "_"
        If `discrete_cues` is True, `cues_separator` specifies the 
        character that concatenates the cues in an event.
    padded_size : int or None, default: None
        If `discrete_cues` is False, `padded_size` specifies the length to
        which the real-valued features should be padded. 
        If None, `padded_size` is inferred from the data and it is equal 
        to the length of the longest vector among training and test sets.
    discrete_outcomes : bool, default: False
        Whether semantics space is represented as a vector of binary 
        discrete units, e.g., lexomes, N-phones, or
        real-valued semantic vectors, i.e., word embeddings.
    multiple_outcomes : bool or None, default: None
        `multiple_outcomes` is only used when `discrete_outcomes` is True.
        In that case, `multiple_outcomes` must be provided. It indicates 
        whether more than one outcome can be present in one event.
    outcomes_separator : string, default: "_"
        The string pattern that concatenates the outcomes in an event, 
        e.g., 'hand_PL' is the outcome for event 'hands' and is a 
        concatenation of two *outcome_bits*: 'hand' and 'PL'. 
    sem_vecs : xarray.DataArray or None, default: None
        The (named, row-based) gold semantic vector space.
        If `discrete_outcomes` is False, `sem_vecs` must be provided for 
        it specifies the semantic vectors. The data array should have 2
        dimensions, called `types` for the word types and `vecdims` for 
        the vector dimensions. If `sem_vecs'' does not have a vector for 
        all *outcome_bits* in the outcome of an event, the event is 
        removed.
    lemma_colname : string or None, default: None
        The name of the column in the dataframes listing the lemmas. If 
        not None, `is_uninflected_colname` should be provided.
    is_uninflected_colnam : string or None, default: None
        The name of the column in the dataframe that indicates whether an
        item is uninflected. It is only used when `lemma_colname` is not 
        None. Unseen uninflected words and unseen inflected words of 
        unseen lemmas are excluded from evaluation.
    topN : int, default: 5
        Get model's top N predictions for each event.
    test_on_train : bool, default: False
        Whether you would like to test the trained model on the training 
        set, too.
    results_path : string, default: '.'
        The directory path at which results (weight matrix, predicted 
        semantics matrix, correlation matrix, and the dataframe with model
        predictions) should be stored.
    n_splits: int, must be at least 2, default: 10
        Number of folds. 
    shuffle: bool, default: False
        Whether to shuffle the data before splitting into batches.
        Note that the samples within each split will not be shuffled.
    random_state: int or None, default: None
        If int, random_state is the seed used by the random number generator;
        If None, the random number generator is the RandomState instance used by `np.random`. 
        Only used when `shuffle` is True.
    n_splits : int, default: 1
        Number of folds. If `n_splits` is 1, no cross-validation is 
        performed: the data is split into one training set and one test 
        set. If `n_splits` is larger than 1, cross-validation is 
        performed.
    test_size : float or int or None, default: 0.1
        If float, should be between 0.0 and 1.0 and represent the 
        proportion of the dataset to include in the test split. If int, 
        represents the absolute number of test samples. If None, the value
        is set to the complement of the train size. If `train_size` is 
        also None, it will be set to 0.25.
    train_size: float or int or None, default: 0.9
        If float, should be between 0.0 and 1.0 and represent the 
        proportion of the dataset to include in the train split. If int,
        represents the absolute number of train samples. If None, the value
        is automatically set to the complement of the test size.
    random_state : int, RandomState instance or None, default: None
        Controls the shuffling applied to the data before applying the 
        split. Pass an int for reproducible output.
    shuffle : bool, default: False
        Whether or not to shuffle the data before splitting. 
    verbose : bool, default: True
        Whether you would like to see some information in the stdout 
        regarding the current state of the running process.
    abs_tol : float, default: 1e-10
        The absolute tolerance for comparison of two correlation values. 
        If cor1 - cor2 > abs_tol, then cor1 > cor2.
    Returns
    -------
    (if not cross validating)
    data_train: pandas.DataFrame
    data_test : pandas.DataFrame

    Yields
    -------
    (if cross validating)
    data_train: pandas.DataFrame
    data_test : pandas.DataFrame

    See Also
    --------
    
    .. [1] Baayen, R. H., Chuang, Y.-Y., Shafaei-Bajestan, E., and 
    Blevins, J. (2019). The discriminative lexicon: A unified computational
    model for the lexicon and lexical processing in comprehension and 
    production grounded not in (de)composition but in linear discriminative
    learning. Complexity, pages 1–39. https://doi.org/10.1155/2019/4895891.
    """
    if not discrete_outcomes:

        assert sem_vecs is not None, "For real-valued outcomes, semantic vectors must be provided."
        assert len(sem_vecs.dims) == 2, "semantic vectors must have two dimensions."
        assert sem_vecs.dims == ('types', 'vecdims'), "semantic vectors must have types and vecdims as dimensions."
        
        if verbose: print('\nRemoving items for which a semantic vector is unattainable')
        data = data_intersect_semvec(
            data=data, sem_vecs=sem_vecs, 
            outcomes_colname=outcomes_colname,
            outcomes_separator=outcomes_separator)

    if not discrete_cues:
        data = pad_one_dataframe(
            data, cues_colname=cues_colname, padded_size=padded_size)

    if n_splits == 1:
        print(test_size, train_size)
        data_train, data_test = train_test_split(
            data, test_size=test_size, train_size=train_size, 
            random_state=random_state, shuffle=shuffle)
        data_train, data_test = ldl_main(
            data_train=data_train, data_test=data_test, 
            events_colname=events_colname, cues_colname=cues_colname, 
            outcomes_colname=outcomes_colname,  discrete_cues=discrete_cues, 
            cues_separator=cues_separator, padded_size=padded_size, 
            discrete_outcomes=discrete_outcomes, 
            multiple_outcomes=multiple_outcomes, 
            outcomes_separator=outcomes_separator, sem_vecs=sem_vecs, 
            lemma_colname=lemma_colname, is_uninflected_colname=is_uninflected_colname,
            topN=topN, test_on_train=test_on_train, results_path=results_path, 
            verbose=verbose, abs_tol=abs_tol)
    return data_train, data_test
    # else, cross validation:
    # for cnt, (train_index, test_index) in enumerate(create_folds(
    #         data, n_splits=n_splits, shuffle=shuffle, 
    #         random_state=random_state)):
    #     print(f'Fold {cnt}:')
    #     data_train, data_test = data.loc[train_index], data.loc[test_index]
    #     data_train, data_test = ldl_main(
    #         data_train=data_train, data_test=data_test, 
    #         events_colname=events_colname, cues_colname=cues_colname, 
    #         outcomes_colname=outcomes_colname,  discrete_cues=discrete_cues, 
    #         cues_separator=cues_separator, padded_size=padded_size, 
    #         discrete_outcomes=discrete_outcomes, 
    #         multiple_outcomes=multiple_outcomes, 
    #         outcomes_separator=outcomes_separator, 
    #         sem_vecs=sem_vecs, lemma_colname=lemma_colname, topN=topN, 
    #         test_on_train=test_on_train, results_path=results_path,
    #         verbose=verbose, abs_tol=abs_tol)
    #     yield data_train, data_test

def ldl_binarize(S_hat, nonlinearity, 
        data_train=None, data_test=None, 
        intermediate_colname="triphones", intermediate_separator="_"):

    binary_S_hat = xr.DataArray(np.zeros(S_hat.shape),
        dims=S_hat.dims, coords=S_hat.coords)

    if nonlinearity == "step":
        for ind in range(len(S_hat)):
            row_vec = S_hat[ind,:]
            actives = S_hat.outcome_vector_dimensions[(row_vec > row_vec.mean() + 3 * row_vec.std())]
            binary_S_hat[ind,:].loc[actives] = 1.
        return binary_S_hat

    # elif nonlinearity == "corr"
    outcome_vectors = get_outcome_vectors(
        data=data_train, outcomes_colname=intermediate_colname, 
        discrete_outcomes=True, outcomes_separator=intermediate_separator)

    outcomes_test = data_test[intermediate_colname].tolist()

    corrs = compute_correlations(
        outcome_vectors=outcome_vectors, S_hat=S_hat, 
        outcomes_test=outcomes_test, discrete_outcomes=True, 
        outcomes_separator=intermediate_separator)

    outcomes_train = corrs['outcomes'].data
    events_test = corrs['events'].data
    n_events_test = len(events_test)

    corrs = corrs.data
    TARGET_index = corrs.shape[0] - 1

    max_corr_indexes = np.nanargmax(corrs, axis=0)
    for jj in range(n_events_test):
        predicted_outcome = outcomes_train[max_corr_indexes[jj]] if max_corr_indexes[jj] != TARGET_index else outcomes_test[jj] 
        for outcome_bit in predicted_outcome.split("_"):
            if outcome_bit in binary_S_hat.outcome_vector_dimensions:
                binary_S_hat[jj].loc[outcome_bit] = 1.

    return binary_S_hat

def ldl_test_two_steps(data_train, data_test, 
        weights_step1, weights_step2, 
        nonlinearity=None,
        intermediate_colname="triphones", intermediate_separator="_",
        events_colname="word", cues_colname="cues", 
        outcomes_colname="outcomes", discrete_cues=False, 
        cues_separator="_", discrete_outcomes=False, sem_vecs=None,
        multiple_outcomes=None, outcomes_separator="_", 
        lemma_colname=None, is_uninflected_colname=None, topN=5, 
        results_path=".", test_on="test", verbose=True, abs_tol=1e-10):
    """
    Parameters
    ----------
    data_train : pandas.DataFrame
        The data that `weights_step1` and `weights_step2` were trained on.
    data : pandas.DataFrame
        The data to test on.
    weights_step1 : xarray.DataArray
        The trained model for the first step.
    weights_step2 : xarray.DataArray
        The trained model for the second step.
    nonlinearity : None or string ("step" or "corr"), default: None
        If None, the model is linear (no nonlinearity is added).
        If you would like some nonlinearity, the discrete units in the 
        intermediate layer are recovered (the activations in are discretized).
        Then you should specify the method for discretization. 
        Either pass "step" for discretization with a step function where the 
        step is at mean+3SD of the activation vectors.
        Or pass "corr" for discretization with a lookup of the gold triphone
        vectors. The most correlated triphone vector is selected.
    intermediate_colname : string, default : "triphones"
        The name of the columns in the data frame that lists the gold outcomes
        for the first step.
    intermediate_separator : string, default: "_"
    """
    assert events_colname in data_train.columns, f"Training data does not have a column with the name {events_colname}"
    assert cues_colname in data_train.columns, f"Training data does not have a column with the name {cues_colname}"
    assert outcomes_colname in data_train.columns, f"Training data does not have a column with the name {outcomes_colname}"
    assert intermediate_colname in data_train.columns, f"Training data does not have a column with the name {intermediate_colname}"

    assert events_colname in data_test.columns, f"Test data does not have a column with the name {events_colname}"
    assert cues_colname in data_test.columns, f"Test data does not have a column with the name {cues_colname}"
    assert outcomes_colname in data_test.columns, f"Test data does not have a column with the name {outcomes_colname}"
    assert intermediate_colname in data_train.columns, f"Test data does not have a column with the name {intermediate_colname}"

    if lemma_colname is not None:
        assert lemma_colname in data_test.columns, f"Test data does not have a column with the name {lemma_colname}"
        assert is_uninflected_colname is not None, "When doing morphology, `is_uninflected_colname` must be provided."
        assert is_uninflected_colname in data_test.columns, f"Test data does not have a column with the name {is_uninflected_colname}"
        assert data_test[is_uninflected_colname].dtype == bool, f"Column {is_uninflected_colname} is not boolean."

    if discrete_outcomes:
        assert multiple_outcomes is not None, "For discrete outcomes, `multiple_outcomes` must be provided."

    if nonlinearity is not None:
        assert nonlinearity in ["step", "corr"], "The discretization of the intermediate layer is done either using a step function or by taking the correlation with gold vectors. Eligible values are only 'step' and 'corr'."

    if not discrete_outcomes:
        assert sem_vecs is not None, "For real-valued outcomes, semantic vectors (`sem_vecs`) must be provided."
        assert len(sem_vecs.dims) == 2, "semantic vectors must have two dimensions."
        assert sem_vecs.dims == ('types', 'vecdims'), "semantic vectors must have types and vecdims as dimensions."
        
        if verbose: print('\nRemoving items for which a semantic vector is unattainable.')
        data_train = data_intersect_semvec(
            data=data_train, sem_vecs=sem_vecs, 
            outcomes_colname=outcomes_colname, 
            outcomes_separator=outcomes_separator)

        data_test = data_intersect_semvec(
            data=data_test, sem_vecs=sem_vecs, 
            outcomes_colname=outcomes_colname,
            outcomes_separator=outcomes_separator)

    outcome_vectors = get_outcome_vectors(
        data=data_train, outcomes_colname=outcomes_colname, 
        discrete_outcomes=discrete_outcomes, sem_vecs=sem_vecs,
        outcomes_separator=outcomes_separator)

    outcome2event = get_outcome2event_map(
        data_train=data_train, data_test=data_test,
        events_colname=events_colname, outcomes_colname=outcomes_colname)

    data_test = get_oov_information(data_train, data_test, 
        events_colname=events_colname, lemma_colname=lemma_colname)

    print(f"\nTest on {test_on} set: {time.ctime()}")
    if verbose: print("  - predicting S_hat1")
    S_hat_step1 = ldl_apply(data=data_test, weights=weights_step1, 
        events_colname=events_colname, cues_colname=cues_colname,
        discrete_cues=discrete_cues, cues_separator=cues_separator)
    S_hat_step1.to_netcdf(os.path.join(results_path, f'S_hat_step1_{test_on}.nc'))

    if nonlinearity is not None:
        if verbose: print("  - binarizing S_hat1")
        S_hat_step1 = ldl_binarize(S_hat_step1, nonlinearity, 
            data_train=data_train, data_test=data_test,
            intermediate_colname=intermediate_colname, 
            intermediate_separator=intermediate_separator)

    if verbose: print("  - predicting S_hat2")
    S_hat_step2 = xr.DataArray(S_hat_step1.data @ weights_step2.data, 
        dims=('events', 'outcome_vector_dimensions'),
        coords = {'events': S_hat_step1['events'], 
        'outcome_vector_dimensions': weights_step2['outcome_vector_dimensions']})
    S_hat_step2.to_netcdf(os.path.join(results_path, f'S_hat_step2_{test_on}.nc'))
    
    data_test = ldl_predictions(data=data_test, S_hat=S_hat_step2, 
        outcome_vectors=outcome_vectors, sem_vecs=sem_vecs,
        outcome2event=outcome2event, discrete_outcomes=discrete_outcomes, 
        multiple_outcomes=multiple_outcomes,
        topN=topN, outcomes_colname=outcomes_colname, 
        outcomes_separator=outcomes_separator, 
        results_path=results_path, test_on=test_on, verbose=verbose, 
        abs_tol=abs_tol)

    print(f"\nEvaluation: {time.ctime()}")
    ldl_evaluate(data_test, lemma_colname=lemma_colname, 
        is_uninflected_colname=is_uninflected_colname, topN=topN)

    if verbose: print('  - saving data set with results')
    data_test.to_pickle(os.path.join(results_path, f'data_{test_on}.pkl'))
    return data_test
