# Supplementary material for: The pluralization palette: unveiling semantic clusters in English nominal pluralization through distributional semantics
Source: Morphology (Dordr). 2024 Jul 12;34(4):369–413. doi: 10.1007/s11525-024-09428-9 (PMC11554741; doi:10.1007/s11525-024-09428-9)
Supplement: Supplementary file 1 — (ZIP 365.2 MB) [file 11525_2024_9428_MOESM1_ESM.zip › scripts/shift_vecs_method.py]

# last modified 8.12.2021

import pandas as pd

import scripts.data_utils as du
import scripts.vector_utils as vu
import scripts.wordnet_utils as wu
import scripts.ML_utils as mu
import scripts.tsne

def create_sg_pl_dataset():
   
    # load big dataset with triphones v4
    df = pd.read_parquet("/mnt/Restricted/Corpora/RedHen/2016_vrt_v4_preprocessed.parquet")
    df = df[['lower', 'lemma', 'inflection_tag', 'pos', 'ner']]

    # material selection: tag == pl, lower.endswith(s), pos=="NNP", ner!='O'
    df = df[df.inflection_tag == "PL"]
    df = df[df.pos == "NNS"]
    df = df[df.ner == "O"]
    df = df[df.lower.str.endswith("s")]
    df = df[df.lemma != df.lower]

    # load google vecs
    # model=gensim.models.KeyedVectors.load_word2vec_format(EMBEDDING_FILE, binary=True)
    model = du.load_w2v()
    model_vocab = model.key_to_index.keys()

    # intersection with vectors
    plural_words_with_vec = list(set(model_vocab) & set(df.lower.unique()))
    singular_words_with_vec = list(set(model_vocab) & set(df.lemma.unique()))

    df = df[df.lower.isin(plural_words_with_vec) & df.lemma.isin(singular_words_with_vec)]

    # drop extra columns
    df = df[['lower', 'lemma']]
    df = df.drop_duplicates()
    df = df.rename(columns={'lower': 'pl', 'lemma': 'sg'})

    df['pl_vec'] = [vec for vec in model[df.pl.tolist()]]
    df['sg_vec'] = [vec for vec in model[df.sg.tolist()]]

    df = vu.get_shift_vectors(df)
    df = vu.get_length_sg_pl_shift(df)
    df = vu.get_angle_sg_pl_shift(df)

    df.to_pickle("/mnt/shared/people/elnaz/morphology/result/sg-pl/semantics/sg-pl-word2vec.pickle")

def compute_average_shift_vector(data):
    asv = vu.get_cdv(data.shift_vec)
    asv.save("/home/elnaz/projects/redhen/37-morphology/09-fastText/word2vec/avg_shift_vec.npy")
    return asv

def tsne_shift(data):
    # data = pd.read_pickle("/mnt/shared/people/elnaz/morphology/result/sg-pl/semantics/sg-pl-word2vec.pickle")
    data = tsne.tsne_data(data, vec_colname="shift_vec", prior_pca=False, find_best_params=True, 
            save_path="/mnt/shared/people/elnaz/morphology/result/sg-pl/semantics/tsne-parameter-space-for-w2v-shift-vecs.pickle")
    data = data.rename(columns={'dim1': 'dim1_shift', 'dim2': 'dim2_shift'})
    data.to_pickle("/mnt/shared/people/elnaz/morphology/result/sg-pl/semantics/sg-pl-word2vec-tsneShiftBestKL.pickle")
    return data

def tsne_shift_with_avg_vec(data_in, avg_shift_vec):
    data = data_in.copy()[data_in.columns.drop(['dim1_shift', 'dim2_shift'])]
    new_row = {'pl': 'avg_shift_vec', 'sg': 'avg_shift_vec', 'shift_vec': avg_shift_vec}
    data = data.append(new_row, ignore_index=True)
    data = tsne.tsne_data(data, vec_colname="shift_vec", prior_pca=False, find_best_params=False, 
            perplexity=35, n_iter=4000, random_state=1, init="random")
    data = data.rename(columns={'dim1': 'dim1_shift', 'dim2': 'dim2_shift'})
    data.to_pickle("/mnt/shared/people/elnaz/morphology/result/sg-pl/semantics/sg-pl-word2vec-tsneShiftBestKL-with-avg-vec.pickle")
    return data

def main():
    data = create_sg_pl_dataset()
    avg_shift_vec = compute_average_shift_vector(data)

    print(data.shape[0])
    # 14699
    data = wu.get_supersense(data, remove_not_in_wordnet=True)
    print(data.shape[0])
    # 11749

    data = tsne_shift(data)
    # perplexity             35
    # n_iter               4000
    # random_state            1
    # init               random
    # kl_divergence    3.943003

    data_with_avg_vec = tsne_shift_with_avg_vec(data, avg_shift_vec)
    print(data_with_avg_vec.iloc[-1][['pl', 'dim1_shift', 'dim2_shift']])
    # 0.409256, -1.821481
