# Supplementary material for: The pluralization palette: unveiling semantic clusters in English nominal pluralization through distributional semantics
Source: Morphology (Dordr). 2024 Jul 12;34(4):369–413. doi: 10.1007/s11525-024-09428-9 (PMC11554741; doi:10.1007/s11525-024-09428-9)
Supplement: Supplementary file 1 — (ZIP 365.2 MB) [file 11525_2024_9428_MOESM1_ESM.zip › scripts/vector_utils.py]

# last modified 8.12.2021

import numpy as np
import xarray as xr

from scipy.spatial.distance import cosine as cosine_dist
from sklearn.metrics.pairwise import cosine_similarity, euclidean_distances

base_unit_vec = np.concatenate((np.ones(299), np.zeros(1)))

def l1(vec):
    return np.linalg.norm(vec, ord=1)


def l2(vec):
    return np.linalg.norm(vec, ord=2)


def cos_similarity(vec1, vec2):
    return 1 - cosine_dist(vec1, vec2)


def theta(vec, no_dims=300):
    e300_base_unit_vec = np.concatenate((np.ones(no_dims - 1), np.zeros(1)))
    return np.arccos(cos_similarity(vec, e300_base_unit_vec)) * 180 / np.pi


def euclid_distance(vec1, vec2):
    return l2(vec2 - vec1)


def get_cdv(data, vec_colname):
    """computes the category defining vector for a given category 
    data: pandas.DataFrame with column `vec_colname`
    """
    return np.mean(data[vec_colname], axis=0)


def get_shift_vecs(data):
    data['shift_vec'] = data.apply(lambda row: row.pl_vec - row.sg_vec, axis=1)
    return data


def get_length_sg_pl_shift(data):
    # l1
    data['l1_sg'] = data.sg_vec.apply(l1)
    data['l1_pl'] = data.pl_vec.apply(l1)
    data['l1_shift'] = data.shift_vec.apply(l1)
    # l2
    data['len_sg'] = data.sg_vec.apply(l2)
    data['len_pl'] = data.pl_vec.apply(l2)
    data['len_shift'] = data.shift_vec.apply(l2)
    return data


def get_angle_sg_pl_shift(data):
    data['theta_sg_degrees'] = data.sg_vec.apply(theta)
    data['theta_pl_degrees'] = data.pl_vec.apply(theta)
    data['theta_shift_degrees'] = data.shift_vec.apply(theta)
    return data


def get_cos_similarity_hatpl(data):
    data['cos_hatpl_pl'] = data.apply(lambda row: cos_similarity(row.hatpl_vec, row.pl_vec), axis=1)
    data['cos_hatpl_sg'] = data.apply(lambda row: cos_similarity(row.hatpl_vec, row.sg_vec), axis=1)
    return data


def get_euclid_distance_hatpl(data):
    data['euc_dist_hatpl_pl'] = data.apply(lambda row: euclid_distance(row.pl_vec, row.hatpl_vec), axis=1)
    data['euc_dist_hatpl_sg'] = data.apply(lambda row: euclid_distance(row.sg_vec, row.hatpl_vec), axis=1)
    return data


def get_topN_neighbors_cosine(target_vector, vectors, vocab, N=1000):
    similarities = cosine_similarity(X=np.array(target_vector).reshape(1, -1), Y=vectors)[0]
    similarities = xr.DataArray(similarities, dims=('word'), coords={'word': vocab})
    topN_neighbors = similarities.sortby(similarities, ascending=False)[:N]
    return topN_neighbors


def get_topN_neighbors_euclid(target_vector, vectors, vocab, N=1000):
    distances = euclidean_distances(X=np.array(target_vector).reshape(1, -1), Y=vectors)[0]
    distances = xr.DataArray(distances, dims=('word'), coords={'word': vocab})
    topN_neighbors = distances.sortby(distances, ascending=True)[:N]
    return topN_neighbors


def get_predicted_word_and_target_rank_for_hatpl(df, w2v, vocab):
    all_words = np.array(list(set(vocab) | set(df.sg.tolist()) | set(df.pl.tolist())))
    all_words_in_w2v = [word for word in all_words if word in w2v]
    print(f'the predictions are computed among {len(all_words_in_w2v)} word-form types.')
    cosines = cosine_similarity(X=np.stack(df.hatpl_vec), Y=w2v[all_words_in_w2v])
    # N = 10
    # cosines_sorted = []
    # topwords = []
    top1_words = []
    target_ranks = []
    for ind, target_word in enumerate(df.pl):
        cosines_target = xr.DataArray(cosines[ind], dims=('word'), coords={'word': all_words_in_w2v})
        cosines_target_sorted = cosines_target.sortby(cosines_target, ascending=False)
        # cosines_sorted.append(cosines_target_sorted[:N].data.tolist())
        # topwords.append(cosines_target_sorted[:N].word.data.tolist())
        top1_words.append(cosines_target_sorted.word.item(0))
        target_ranks.append(np.where(cosines_target_sorted.word == target_word)[0][0] + 1)
    
    # df['hatpl_top10_cosines'] = [val for val in cosines_sorted]
    # df['hatpl_top10_neighbors'] = [val for val in topwords]
    df['predicted_pl'] = [val for val in top1_words]
    df['target_rank'] = [val for val in target_ranks]
    return df 


def add_hatpl_statistics_and_save(data, path):
    data = get_cos_similarity_hatpl(data)
    data = get_euclid_distance_hatpl(data)
    data.to_pickle(path + 'result.pickle')
