# Supplementary material for: The pluralization palette: unveiling semantic clusters in English nominal pluralization through distributional semantics
Source: Morphology (Dordr). 2024 Jul 12;34(4):369–413. doi: 10.1007/s11525-024-09428-9 (PMC11554741; doi:10.1007/s11525-024-09428-9)
Supplement: Supplementary file 1 — (ZIP 365.2 MB) [file 11525_2024_9428_MOESM1_ESM.zip › scripts/tsne.py]

# last modified 8.12.2021

import pandas as pd
import numpy as np
import itertools

from sklearn.manifold import TSNE

def choose_params(vector_space_HD, n_components=2, prior_pca=False, 
        pca_n_components=100, save_path=None):
    """
        searches the parameter space for a t-SNE with lowest KL divergence:
            - perplexity: 10, 15, 20, 25, 30, or 35?
            - n_iterations: 500, 1000, 2000, 3000, or 4000?
            - random_states: 1, 12, or 123?
            - initialization: random or pca?
    
        Parameters
        ----------
        `vector_space_HD`: the high dimensional input vector space 
        `prior_pca`: (bool) whether a PCA should be performed prior to the t-SNE analysis
        `pca_n_components`: if `prior_pca` is True, what is the desired dimensionality for PCA
        `save_path`: where to save the data frame 
                     (with 5 columns 'perplexity', 'n_iter', 'random_state', 'init', and 'kl_divergence')
                     that includes the results of this parameter search.
    """

    assert n_components in [2, 3], 'n_components should either be 2 or 3'
    
    if prior_pca == True:
        pca = PCA(n_components=pca_n_components, svd_solver="randomized", random_state=random_state)
        vector_space_HD = pca.fit_transform(vector_space_HD).astype(np.float32, copy=False)

    early_exaggeration=12.; learning_rate='auto'; metric="euclidean"

    perplexities = [10, 15, 20, 25, 30, 35]
    n_iters = [500, 1000, 2000, 3000, 4000]
    random_states = [1, 12, 123]
    inits = ['random', 'pca']
    
    kl_divergences = []
    for perplexity, n_iter, random_state, init in itertools.product(perplexities, n_iters, random_states, inits):
        tsne_model = TSNE(n_components=n_components, perplexity=perplexity, 
                          early_exaggeration=early_exaggeration, 
                          learning_rate=learning_rate, n_iter=n_iter,
                          metric=metric, random_state=random_state)
        vector_space_LD = tsne_model.fit_transform(vector_space_HD)
        kl_divergences.append(tsne_model.kl_divergence_)
        print(f'perp {perplexity}, n_iter {n_iter}, random_state {random_state}, init {init}: kl {tsne_model.kl_divergence_}')

    res = pd.DataFrame(itertools.product(perplexities, n_iters, random_states, inits), 
            columns=['perplexity', 'n_iter', 'random_state', 'init'])
    res['kl_divergence'] = kl_divergences

    print(f'best model:\n', res.loc[res.kl_divergence.idxmin()])
    if save_path is not None:
        print(f'saving the results at {save_path}')
        res.to_pickle(save_path)

    return res

def tsne(vector_space_HD, n_components=2, prior_pca=False, pca_n_components=100,
    perplexity=30., early_exaggeration=12., 
    learning_rate='auto', n_iter=1000, metric="euclidean", init="random", 
    random_state=123, find_best_params=False, save_path=None):

    assert n_components in [2, 3], 'n_components should either be 2 or 3'
    
    if find_best_params == True:
        res = choose_params(vector_space_HD, n_components=n_components, 
                            prior_pca=prior_pca, save_path=save_path,
                            pca_n_components=pca_n_components)
        perplexity, n_iter, random_state, init, kl_divergence = res.loc[res.kl_divergence.idxmin()]

    tsne_model = TSNE(n_components=n_components, perplexity=perplexity, 
                      early_exaggeration=early_exaggeration, 
                      learning_rate=learning_rate, n_iter=n_iter,
                      metric=metric, random_state=random_state)
    vector_space_LD = tsne_model.fit_transform(vector_space_HD)
    return vector_space_LD

def tsne_data(data_in, vec_colname, n_components=2, prior_pca=False, 
    pca_n_components=100, perplexity=30., early_exaggeration=12., learning_rate='auto', 
    n_iter=1000, metric="euclidean", init="random", random_state=123, 
    find_best_params=False, save_path=None):
    """
        gets a data frame `data_in` that stores the vectors in `vec_colname`
        applies t-SNE on vectors,
        appends t-SNE dimensions for the vectors to the data.
        returns a data frame with additional columns `dim1`, `dim2` (and `dim3`)
        if `find_best_params` is True, saves the result of that in save_path.
    """
    assert n_components in [2, 3], 'n_components should either be 2 or 3'
    data = data_in.copy()

    vector_space_HD = np.stack(data[vec_colname])
    vector_space_LD = tsne(vector_space_HD, n_components=n_components, 
                           perplexity=perplexity, prior_pca=prior_pca,
                           pca_n_components=pca_n_components,
                           early_exaggeration=early_exaggeration, 
                           learning_rate=learning_rate, n_iter=n_iter,
                           metric=metric, random_state=random_state,
                           find_best_params=find_best_params, 
                           save_path=save_path)

    data['dim1'] = vector_space_LD[:, 0]
    data['dim2'] = vector_space_LD[:, 1]

    if n_components == 2:
        return data

    data['dim3'] = vector_space_LD[:, 2]
    return data


def tsne_data_semvecs(data_in, data_colname, semvecs, semvecs_type, 
    n_components=2, perplexity=30., pca_n_components=100, 
    prior_pca=False, early_exaggeration=12., 
    learning_rate='auto', n_iter=1000, metric="euclidean", init="random", 
    random_state=123, find_best_params=False, save_path=None):
    """
        gets a data frame `data_in` and a semantic space `semvecs` that are connected based on `data_colname`,
        applies t-SNE on semantic vectors,
        appends t-SNE dimensions for the semantic vectors to the data.
        returns a data frame with additional columns `dim1`, `dim2` (and `dim3`)
        if `find_best_params` is True, saves the result of that in save_path.
    """
    assert n_components in [2, 3], 'n_components should either be 2 or 3'
    data = data_in.copy()
    data = data.drop_duplicates(subset=[data_colname])

    if semvecs_type == "word2vec":
        vector_space_HD = semvecs[data[data_colname].tolist()]
    elif semvecs_type == "tasa":
        vector_space_HD = semvecs.loc[data[data_colname].tolist()]

    vector_space_LD = tsne(vector_space_HD, n_components=n_components, 
                           perplexity=perplexity, prior_pca=prior_pca,
                           pca_n_components=pca_n_components,
                           early_exaggeration=early_exaggeration, 
                           learning_rate=learning_rate, n_iter=n_iter,
                           metric=metric, random_state=random_state,
                           find_best_params=find_best_params, 
                           save_path=save_path)

    data['dim1'] = vector_space_LD[:, 0]
    data['dim2'] = vector_space_LD[:, 1]

    if n_components == 2:
        return data

    data['dim3'] = vector_space_LD[:, 2]
    return data
