# Supplementary material for: The pluralization palette: unveiling semantic clusters in English nominal pluralization through distributional semantics
Source: Morphology (Dordr). 2024 Jul 12;34(4):369–413. doi: 10.1007/s11525-024-09428-9 (PMC11554741; doi:10.1007/s11525-024-09428-9)
Supplement: Supplementary file 1 — (ZIP 365.2 MB) [file 11525_2024_9428_MOESM1_ESM.zip › scripts/stats.py]

# last modified 6.12.21

# list of functions
#     compare_median_nonparamteric
#     pearson_correlation

import numpy as np
from scipy.stats import mannwhitneyu, pearsonr, wilcoxon

#from statsmodels.stats.proportion import proportions_ztest

def compare_median_nonparametric_unpaired(data1, data2, alternative='two-sided'):
    """
        Performs the Mann-Whitney U test (also known as Wilcoxon rank-sum test).
        It is a non-parametric version of the t-test for two unpaired samples.

        Parameters
        ----------
        alternative: {‘two-sided’, ‘less’, ‘greater’}, optional

        Returns
        -------
        dictionary with 
            W, p, 
            mean 1, median 1, sample size 1,
            mean 2, median 2, sample size 2
    """
    N1=len(data1)
    N2=len(data2)

    M1=np.mean(data1)
    M2=np.mean(data2)

    MD1=np.median(data1)
    MD2=np.median(data2)

    W, p = mannwhitneyu(data1, data2, use_continuity=True, alternative=alternative)

    print(f'Wilcoxon rank-sum test W={W}, p={p}, {alternative}')
    print(f'M1={M1}, MD1={MD1}, N1={N1}')
    print(f'M2={M2}, MD2={MD2}, N2={N2}')
    return {'W': W, 'p':p, 'M1': M1, 'MD1': MD1, 'N1': N1, 'M2': M2, 'MD2': MD2, 'N2': N2}

def compare_median_nonparametric_paired(data1, data2, alternative='two-sided'):
    """
        Performs the Wilcoxon signed-rank test.
        It is a non-parametric version of the t-test for two paired samples. 

        Parameters
        ----------
        alternative: {‘two-sided’, ‘less’, ‘greater’}, optional

        Returns
        -------
        dictionary with 
            W, p, 
            mean 1, median 1, 
            mean 2, median 2, 
            sample size
    """
    N=len(data1)
    assert len(data2) == N, "paired samples should have the same size"

    M1=np.mean(data1)
    M2=np.mean(data2)

    MD1=np.median(data1)
    MD2=np.median(data2)

    W, p = wilcoxon(data1, data2, alternative=alternative)

    print(f'Wilcoxon signed-rank test W={W}, p={p}, {alternative}, N={N}')
    print(f'M1={M1}, MD1={MD1}')
    print(f'M2={M2}, MD2={MD2}')
    return {'W': W, 'p':p, 'M1': M1, 'MD1': MD1, 'M2': M2, 'MD2': MD2, 'N': N}

def pearson_correlation(data1, data2):
    r, p = pearsonr(data1, data2)
    print(f'r={r}, p-value={p}, df={len(data1) - 2}')
    return {'r': r, 'p': p, 'df': len(data1) - 2}
