# Supplementary material for: The pluralization palette: unveiling semantic clusters in English nominal pluralization through distributional semantics
Source: Morphology (Dordr). 2024 Jul 12;34(4):369–413. doi: 10.1007/s11525-024-09428-9 (PMC11554741; doi:10.1007/s11525-024-09428-9)
Supplement: Supplementary file 1 — (ZIP 365.2 MB) [file 11525_2024_9428_MOESM1_ESM.zip › semantic classes/list_of_classes.txt]

noun.Tops
noun.act
noun.act.accomplishment
noun.act.acquiring
noun.act.aid
noun.act.arrival
noun.act.attempt
noun.act.behavior
noun.act.ceremony
noun.act.change_of_integrity
noun.act.change_of_magnitude
noun.act.change_of_state
noun.act.choice
noun.act.conflict
noun.act.control
noun.act.cooperation
noun.act.creation
noun.act.departure
noun.act.diversion
noun.act.due_process
noun.act.humanistic_discipline
noun.act.idea
noun.act.inactivity
noun.act.military_action
noun.act.motion
noun.act.movement
noun.act.nonaccomplishment
noun.act.occupation
noun.act.operation
noun.act.organic_process
noun.act.practice
noun.act.procedure
noun.act.propulsion
noun.act.resistance
noun.act.sensory_activity
noun.act.social_control
noun.act.touch
noun.act.transaction
noun.act.use
noun.act.work
noun.act.wrongdoing
noun.animal
noun.animal.aquatic_bird
noun.animal.aquatic_mammal
noun.animal.arthropod
noun.animal.bird_of_prey
noun.animal.bony_fish
noun.animal.carnivore
noun.animal.gallinaceous_bird
noun.animal.metatherian
noun.animal.microorganism
noun.animal.passerine
noun.animal.primate
noun.animal.reptile
noun.animal.rodent
noun.animal.ungulate
noun.animal.young
noun.artifact
noun.artifact.area
noun.artifact.art
noun.artifact.bag
noun.artifact.bar
noun.artifact.block
noun.artifact.box
noun.artifact.building
noun.artifact.building_complex
noun.artifact.building_material
noun.artifact.case
noun.artifact.cloth_covering
noun.artifact.clothing
noun.artifact.conductor
noun.artifact.connection
noun.artifact.conveyance
noun.artifact.decoration
noun.artifact.defensive_structure
noun.artifact.drug_of_abuse
noun.artifact.durables
noun.artifact.electrical_device
noun.artifact.electronic_device
noun.artifact.equipment
noun.artifact.establishment
noun.artifact.excavation
noun.artifact.explosive
noun.artifact.explosive_device
noun.artifact.fabric
noun.artifact.facility
noun.artifact.fixture
noun.artifact.floor
noun.artifact.footwear
noun.artifact.furnishing
noun.artifact.holding_device
noun.artifact.housing
noun.artifact.line
noun.artifact.machine
noun.artifact.measuring_instrument
noun.artifact.mechanism
noun.artifact.medical_instrument
noun.artifact.medicine
noun.artifact.memory_device
noun.artifact.merchandise
noun.artifact.musical_instrument
noun.artifact.obstruction
noun.artifact.opening
noun.artifact.part
noun.artifact.plaything
noun.artifact.point
noun.artifact.product
noun.artifact.projection
noun.artifact.protective_covering
noun.artifact.region
noun.artifact.representation
noun.artifact.restraint
noun.artifact.rod
noun.artifact.sheet
noun.artifact.shelter
noun.artifact.source_of_illumination
noun.artifact.stick
noun.artifact.strip
noun.artifact.support
noun.artifact.supporting_structure
noun.artifact.surface
noun.artifact.system
noun.artifact.thing
noun.artifact.toiletry
noun.artifact.tool
noun.artifact.tower
noun.artifact.utensil
noun.artifact.vessel
noun.artifact.ware
noun.artifact.way
noun.artifact.weapon
noun.artifact.weaponry
noun.attribute
noun.attribute.appearance
noun.attribute.asset
noun.attribute.bad
noun.attribute.degree
noun.attribute.difference
noun.attribute.immorality
noun.attribute.magnitude
noun.attribute.morality
noun.attribute.physical_property
noun.attribute.position
noun.attribute.power
noun.attribute.sameness
noun.attribute.sound_property
noun.attribute.trait
noun.attribute.visual_property
noun.body
noun.body.area
noun.body.body_substance
noun.body.buttocks
noun.body.cavity
noun.body.covering
noun.body.external_body_part
noun.body.joint
noun.body.organ
noun.body.passage
noun.body.tissue
noun.cognition
noun.cognition.ability
noun.cognition.attitude
noun.cognition.belief
noun.cognition.cognitive_factor
noun.cognition.evidence
noun.cognition.goal
noun.cognition.idea
noun.cognition.process
noun.cognition.psychological_state
noun.cognition.representation
noun.cognition.science
noun.cognition.stimulation
noun.cognition.structure
noun.communication
noun.communication.acknowledgment
noun.communication.approval
noun.communication.arrangement
noun.communication.auditory_communication
noun.communication.collection
noun.communication.communication
noun.communication.direction
noun.communication.disapproval
noun.communication.display
noun.communication.disrespect
noun.communication.document
noun.communication.expressive_style
noun.communication.indication
noun.communication.information
noun.communication.language_unit
noun.communication.literary_composition
noun.communication.matter
noun.communication.meaning
noun.communication.medium
noun.communication.message
noun.communication.narrative
noun.communication.process
noun.communication.product
noun.communication.promotion
noun.communication.proposal
noun.communication.representation
noun.communication.signal
noun.communication.social_event
noun.communication.speech_act
noun.communication.statement
noun.communication.subject
noun.communication.visual_communication
noun.communication.wit
noun.communication.writing
noun.event
noun.event.beginning
noun.event.change
noun.event.contact
noun.event.discharge
noun.event.ending
noun.event.fire
noun.event.interruption
noun.event.movement
noun.event.periodic_event
noun.event.social_event
noun.event.sound
noun.event.trouble
noun.feeling
noun.feeling.astonishment
noun.feeling.desire
noun.feeling.dislike
noun.feeling.emotion
noun.food
noun.food.baked_goods
noun.food.fluid
noun.food.foodstuff
noun.food.indefinite_quantity
noun.food.meat
noun.food.nutriment
noun.food.produce
noun.food.reproductive_structure
noun.food.seafood
noun.group
noun.group.animal_group
noun.group.arrangement
noun.group.association
noun.group.body
noun.group.collection
noun.group.enterprise
noun.group.force
noun.group.gathering
noun.group.institution
noun.group.kin
noun.group.people
noun.group.political_system
noun.group.system
noun.group.unit
noun.location
noun.location.line
noun.location.point
noun.location.region
noun.motive
noun.motive.rational_motive
noun.object
noun.object.amorphous_shape
noun.object.body
noun.object.body_of_water
noun.object.celestial_body
noun.object.fragment
noun.object.geological_formation
noun.object.land
noun.person
noun.person.ability
noun.person.acquirer
noun.person.adjudicator
noun.person.adult
noun.person.adventurer
noun.person.advocate
noun.person.anomaly
noun.person.applicant
noun.person.assistant
noun.person.bad_person
noun.person.belief
noun.person.capitalist
noun.person.combatant
noun.person.commoner
noun.person.communicator
noun.person.contestant
noun.person.creator
noun.person.disputant
noun.person.domestic_partner
noun.person.employee
noun.person.enrollee
noun.person.entertainer
noun.person.expert
noun.person.follower
noun.person.friend
noun.person.good_person
noun.person.inhabitant
noun.person.intellectual
noun.person.juvenile
noun.person.leader
noun.person.lover
noun.person.male
noun.person.money_handler
noun.person.national
noun.person.nonreligious_person
noun.person.nonworker
noun.person.operator
noun.person.owner
noun.person.party
noun.person.peer
noun.person.perceiver
noun.person.person_of_color
noun.person.preserver
noun.person.relative
noun.person.religious_person
noun.person.rich_person
noun.person.ruler
noun.person.scientist
noun.person.servant
noun.person.simpleton
noun.person.skilled_worker
noun.person.small_person
noun.person.traveler
noun.person.unfortunate
noun.person.unskilled_person
noun.person.unwelcome_person
noun.person.user
noun.phenomenon
noun.phenomenon.consequence
noun.phenomenon.physical_phenomenon
noun.plant
noun.plant.angiospermous_tree
noun.plant.bulbous_plant
noun.plant.covering
noun.plant.flower
noun.plant.gramineous_plant
noun.plant.leaf
noun.plant.plant_material
noun.plant.reproductive_structure
noun.plant.stalk
noun.plant.vine
noun.possession
noun.possession.assets
noun.possession.document
noun.possession.liabilities
noun.possession.property
noun.possession.system_of_measurement
noun.possession.transferred_property
noun.process
noun.process.natural_process
noun.process.organic_process
noun.quantity
noun.quantity.computer_memory_unit
noun.quantity.electromagnetic_unit
noun.quantity.indefinite_quantity
noun.quantity.linear_unit
noun.quantity.mass_unit
noun.quantity.monetary_unit
noun.quantity.number
noun.quantity.relative_quantity
noun.quantity.volume_unit
noun.relation
noun.relation.magnitude_relation
noun.relation.status
noun.shape
noun.shape.angular_shape
noun.shape.figure
noun.shape.line
noun.shape.round_shape
noun.shape.solid
noun.state
noun.state.abnormality
noun.state.being
noun.state.condition
noun.state.danger
noun.state.difficulty
noun.state.disorder
noun.state.evidence
noun.state.imperfection
noun.state.inaction
noun.state.injury
noun.state.need
noun.state.pathology
noun.state.psychological_state
noun.state.relationship
noun.state.separation
noun.state.situation
noun.state.status
noun.state.unfitness
noun.substance
noun.substance.animal_material
noun.substance.binary_compound
noun.substance.building_material
noun.substance.chemical_agent
noun.substance.chemical_element
noun.substance.crystal
noun.substance.earth
noun.substance.fluid
noun.substance.fuel
noun.substance.macromolecule
noun.substance.mineral
noun.substance.mixture
noun.substance.paper
noun.substance.plant_material
noun.substance.rock
noun.substance.salt
noun.substance.waste
noun.time
noun.time.calendar_day
noun.time.datum
noun.time.magnitude_relation
noun.time.point
noun.time.time_interval
noun.time.time_off
