# Supplementary material for: The pluralization palette: unveiling semantic clusters in English nominal pluralization through distributional semantics
Source: Morphology (Dordr). 2024 Jul 12;34(4):369–413. doi: 10.1007/s11525-024-09428-9 (PMC11554741; doi:10.1007/s11525-024-09428-9)
Supplement: Supplementary file 1 — (ZIP 365.2 MB) [file 11525_2024_9428_MOESM1_ESM.zip › semantic classes/semantic_classes.csv]

	category	sg	pl
0	noun.Tops	animal	animals
1	noun.Tops	event	events
2	noun.Tops	organism	organisms
3	noun.Tops	beast	beasts
4	noun.Tops	location	locations
5	noun.Tops	artefact	artefacts
6	noun.Tops	quantity	quantities
7	noun.Tops	motive	motives
8	noun.Tops	grouping	groupings
9	noun.Tops	feeling	feelings
10	noun.Tops	nutrient	nutrients
11	noun.Tops	relation	relations
12	noun.Tops	entity	entities
13	noun.Tops	artifact	artifacts
14	noun.Tops	space	spaces
15	noun.Tops	phenomenon	phenomenons
16	noun.Tops	cognition	cognitions
17	noun.Tops	creature	creatures
18	noun.Tops	motivation	motivations
19	noun.Tops	group	groups
20	noun.Tops	knowledge	knowledges
21	noun.Tops	object	objects
22	noun.Tops	food	foods
23	noun.Tops	person	persons
24	noun.Tops	someone	someones
25	noun.Tops	mortal	mortals
26	noun.Tops	substance	substances
27	noun.Tops	individual	individuals
28	noun.Tops	somebody	somebodies
29	noun.act	legalization	legalizations
30	noun.act	production	productions
31	noun.act	protection	protections
32	noun.act	rollover	rollovers
33	noun.act	favor	favors
34	noun.act	vasectomy	vasectomies
35	noun.act	expulsion	expulsions
36	noun.act	exaction	exactions
37	noun.act	path	paths
38	noun.act	divorce	divorces
39	noun.act	repossession	repossessions
40	noun.act	market	markets
41	noun.act	planning	plannings
42	noun.act	stay	stays
43	noun.act	participation	participations
44	noun.act	actuation	actuations
45	noun.act	frisk	frisks
46	noun.act	contact	contacts
47	noun.act	elective	electives
48	noun.act	demotion	demotions
49	noun.act	revival	revivals
50	noun.act	transmission	transmissions
51	noun.act	issuance	issuances
52	noun.act	election	elections
53	noun.act	preservation	preservations
54	noun.act	tenancy	tenancies
55	noun.act	custom	customs
56	noun.act	convening	convenings
57	noun.act	simulation	simulations
58	noun.act	cooperative	cooperatives
59	noun.act	pageant	pageants
60	noun.act	hopscotch	hopscotches
61	noun.act	reelection	reelections
62	noun.act	caesarian	caesarians
63	noun.act	emission	emissions
64	noun.act	activity	activities
65	noun.act	branding	brandings
66	noun.act	immunization	immunizations
67	noun.act	prevention	preventions
68	noun.act	revitalization	revitalizations
69	noun.act	modification	modifications
70	noun.act	reprisal	reprisals
71	noun.act	encryption	encryptions
72	noun.act	award	awards
73	noun.act	diagnosis	diagnoses
74	noun.act	breakout	breakouts
75	noun.act	redistribution	redistributions
76	noun.act	layover	layovers
77	noun.act	tightening	tightenings
78	noun.act	deployment	deployments
79	noun.act	elopement	elopements
80	noun.act	deportation	deportations
81	noun.act	homage	homages
82	noun.act	revenge	revenges
83	noun.act	predation	predations
84	noun.act	auction	auctions
85	noun.act	vaccination	vaccinations
86	noun.act	contortion	contortions
87	noun.act	discovery	discoveries
88	noun.act	pardon	pardons
89	noun.act	ritual	rituals
90	noun.act	matchup	matchups
91	noun.act	leadership	leaderships
92	noun.act	lifesaving	lifesavings
93	noun.act	identification	identifications
94	noun.act	phrasing	phrasings
95	noun.act	rejection	rejections
96	noun.act	scrimmage	scrimmages
97	noun.act	recusal	recusals
98	noun.act	courtesy	courtesies
99	noun.act	support	supports
100	noun.act	giving	givings
101	noun.act	winnow	winnows
102	noun.act	manipulation	manipulations
103	noun.act	interaction	interactions
104	noun.act	manhunt	manhunts
105	noun.act	solo	solos
106	noun.act	search	searches
107	noun.act	occupancy	occupancies
108	noun.act	worship	worships
109	noun.act	training	trainings
110	noun.act	retake	retakes
111	noun.act	action	actions
112	noun.act	intervention	interventions
113	noun.act	sending	sendings
114	noun.act	integration	integrations
115	noun.act	philanthropy	philanthropies
116	noun.act	novation	novations
117	noun.act	going	goings
118	noun.act	observation	observations
119	noun.act	percussion	percussions
120	noun.act	expedient	expedients
121	noun.act	jailbreak	jailbreaks
122	noun.act	resurgence	resurgences
123	noun.act	positioning	positionings
124	noun.act	preparation	preparations
125	noun.act	rehearsal	rehearsals
126	noun.act	filming	filmings
127	noun.act	stampede	stampedes
128	noun.act	crackdown	crackdowns
129	noun.act	default	defaults
130	noun.act	tuning	tunings
131	noun.act	interception	interceptions
132	noun.act	departure	departures
133	noun.act	clinch	clinches
134	noun.act	orientation	orientations
135	noun.act	search	searchs
136	noun.act	prayer	prayers
137	noun.act	calibration	calibrations
138	noun.act	interplay	interplays
139	noun.act	visit	visits
140	noun.act	game	games
141	noun.act	sealing	sealings
142	noun.act	swerve	swerves
143	noun.act	complication	complications
144	noun.act	abandonment	abandonments
145	noun.act	spree	sprees
146	noun.act	finding	findings
147	noun.act	takeover	takeovers
148	noun.act	involvement	involvements
149	noun.act	scoring	scorings
150	noun.act	redeployment	redeployments
151	noun.act	eviction	evictions
152	noun.act	marketplace	marketplaces
153	noun.act	continuation	continuations
154	noun.act	rivalry	rivalries
155	noun.act	orgy	orgies
156	noun.act	education	educations
157	noun.act	closeout	closeouts
158	noun.act	replacement	replacements
159	noun.act	coup	coups
160	noun.act	riot	riots
161	noun.act	evaluation	evaluations
162	noun.act	violence	violences
163	noun.act	planting	plantings
164	noun.act	turning	turnings
165	noun.act	validation	validations
166	noun.act	residency	residencies
167	noun.act	binge	binges
168	noun.act	referendum	referendums
169	noun.act	boondoggle	boondoggles
170	noun.act	reiteration	reiterations
171	noun.act	primary	primaries
172	noun.act	tradeoff	tradeoffs
173	noun.act	sacrifice	sacrifices
174	noun.act	typology	typologies
175	noun.act	salvation	salvations
176	noun.act	course	courses
177	noun.act	redemption	redemptions
178	noun.act	pratfall	pratfalls
179	noun.act	juxtaposition	juxtapositions
180	noun.act	measurement	measurements
181	noun.act	replication	replications
182	noun.act	retaliation	retaliations
183	noun.act	selloff	selloffs
184	noun.act	classification	classifications
185	noun.act	determination	determinations
186	noun.act	seduction	seductions
187	noun.act.accomplishment	triple	triples
188	noun.act.accomplishment	backbend	backbends
189	noun.act.accomplishment	deregulation	deregulations
190	noun.act.accomplishment	run	runs
191	noun.act.accomplishment	exploit	exploits
192	noun.act.accomplishment	megahit	megahits
193	noun.act.accomplishment	homer	homers
194	noun.act.accomplishment	arrival	arrivals
195	noun.act.accomplishment	somersault	somersaults
196	noun.act.accomplishment	handspring	handsprings
197	noun.act.accomplishment	hit	hits
198	noun.act.accomplishment	touchdown	touchdowns
199	noun.act.accomplishment	advent	advents
200	noun.act.accomplishment	pass	passes
201	noun.act.accomplishment	liberation	liberations
202	noun.act.accomplishment	stunt	stunts
203	noun.act.accomplishment	rbi	rbis
204	noun.act.accomplishment	extrication	extrications
205	noun.act.accomplishment	smooth	smooths
206	noun.act.accomplishment	tally	tallies
207	noun.act.accomplishment	achievement	achievements
208	noun.act.accomplishment	accomplishment	accomplishments
209	noun.act.accomplishment	feat	feats
210	noun.act.acquiring	buyout	buyouts
211	noun.act.acquiring	capture	captures
212	noun.act.acquiring	conquest	conquests
213	noun.act.acquiring	clawback	clawbacks
214	noun.act.acquiring	acquisition	acquisitions
215	noun.act.acquiring	borrowing	borrowings
216	noun.act.acquiring	receipt	receipts
217	noun.act.acquiring	inheritance	inheritances
218	noun.act.acquiring	procurement	procurements
219	noun.act.acquiring	confiscation	confiscations
220	noun.act.acquiring	purchase	purchases
221	noun.act.acquiring	buyback	buybacks
222	noun.act.acquiring	repurchase	repurchases
223	noun.act.acquiring	arrest	arrests
224	noun.act.aid	boost	boosts
225	noun.act.aid	adherence	adherences
226	noun.act.aid	sponsorship	sponsorships
227	noun.act.aid	adoption	adoptions
228	noun.act.aid	ministration	ministrations
229	noun.act.aid	assistance	assistances
230	noun.act.aid	backing	backings
231	noun.act.aid	patronage	patronages
232	noun.act.aid	daycare	daycares
233	noun.act.aid	approval	approvals
234	noun.act.aid	blessing	blessings
235	noun.act.aid	reassurance	reassurances
236	noun.act.aid	advocacy	advocacies
237	noun.act.aid	recourse	recourses
238	noun.act.aid	lift	lifts
239	noun.act.arrival	repatriation	repatriations
240	noun.act.arrival	admission	admissions
241	noun.act.arrival	readmission	readmissions
242	noun.act.arrival	enrollment	enrollments
243	noun.act.arrival	registration	registrations
244	noun.act.arrival	incursion	incursions
245	noun.act.arrival	incoming	incomings
246	noun.act.attempt	contribution	contributions
247	noun.act.attempt	try	tries
248	noun.act.attempt	best	bests
249	noun.act.attempt	scramble	scrambles
250	noun.act.attempt	trial	trials
251	noun.act.attempt	layup	layups
252	noun.act.attempt	attempt	attempts
253	noun.act.attempt	dunk	dunks
254	noun.act.attempt	fling	flings
255	noun.act.attempt	effort	efforts
256	noun.act.attempt	struggle	struggles
257	noun.act.behavior	taunt	taunts
258	noun.act.behavior	indignity	indignities
259	noun.act.behavior	slight	slights
260	noun.act.behavior	affront	affronts
261	noun.act.behavior	provocation	provocations
262	noun.act.behavior	intimidation	intimidations
263	noun.act.behavior	rebuff	rebuffs
264	noun.act.behavior	mock	mocks
265	noun.act.behavior	behavior	behaviors
266	noun.act.ceremony	rite	rites
267	noun.act.ceremony	sacrament	sacraments
268	noun.act.ceremony	baptism	baptisms
269	noun.act.ceremony	liturgy	liturgies
270	noun.act.ceremony	presentation	presentations
271	noun.act.ceremony	devotional	devotionals
272	noun.act.change_of_integrity	arson	arsons
273	noun.act.change_of_integrity	homecoming	homecomings
274	noun.act.change_of_integrity	dissection	dissections
275	noun.act.change_of_integrity	decontamination	decontaminations
276	noun.act.change_of_integrity	divergence	divergences
277	noun.act.change_of_integrity	smashing	smashings
278	noun.act.change_of_integrity	incorporation	incorporations
279	noun.act.change_of_integrity	evacuation	evacuations
280	noun.act.change_of_integrity	zoning	zonings
281	noun.act.change_of_integrity	oversimplification	oversimplifications
282	noun.act.change_of_integrity	breaking	breakings
283	noun.act.change_of_integrity	merger	mergers
284	noun.act.change_of_integrity	skimming	skimmings
285	noun.act.change_of_integrity	burning	burnings
286	noun.act.change_of_integrity	cremation	cremations
287	noun.act.change_of_integrity	burst	bursts
288	noun.act.change_of_integrity	schism	schisms
289	noun.act.change_of_integrity	revision	revisions
290	noun.act.change_of_integrity	fragmentation	fragmentations
291	noun.act.change_of_integrity	elimination	eliminations
292	noun.act.change_of_integrity	ramification	ramifications
293	noun.act.change_of_integrity	breakaway	breakaways
294	noun.act.change_of_integrity	removal	removals
295	noun.act.change_of_magnitude	escalation	escalations
296	noun.act.change_of_magnitude	exacerbation	exacerbations
297	noun.act.change_of_magnitude	amplification	amplifications
298	noun.act.change_of_magnitude	withholding	withholdings
299	noun.act.change_of_magnitude	cutback	cutbacks
300	noun.act.change_of_magnitude	expansion	expansions
301	noun.act.change_of_magnitude	spraying	sprayings
302	noun.act.change_of_magnitude	buildup	buildups
303	noun.act.change_of_magnitude	mitigation	mitigations
304	noun.act.change_of_magnitude	contraction	contractions
305	noun.act.change_of_magnitude	discount	discounts
306	noun.act.change_of_magnitude	annexation	annexations
307	noun.act.change_of_magnitude	reduction	reductions
308	noun.act.change_of_magnitude	elaboration	elaborations
309	noun.act.change_of_magnitude	depreciation	depreciations
310	noun.act.change_of_magnitude	dispersal	dispersals
311	noun.act.change_of_state	suffocation	suffocations
312	noun.act.change_of_state	cancellation	cancellations
313	noun.act.change_of_state	genocide	genocides
314	noun.act.change_of_state	inauguration	inaugurations
315	noun.act.change_of_state	dismount	dismounts
316	noun.act.change_of_state	slaughter	slaughters
317	noun.act.change_of_state	repair	repairs
318	noun.act.change_of_state	cleaning	cleanings
319	noun.act.change_of_state	startup	startups
320	noun.act.change_of_state	segue	segues
321	noun.act.change_of_state	quickie	quickies
322	noun.act.change_of_state	cession	cessions
323	noun.act.change_of_state	lynching	lynchings
324	noun.act.change_of_state	holocaust	holocausts
325	noun.act.change_of_state	pedicure	pedicures
326	noun.act.change_of_state	correction	corrections
327	noun.act.change_of_state	homicide	homicides
328	noun.act.change_of_state	renovation	renovations
329	noun.act.change_of_state	installation	installations
330	noun.act.change_of_state	remedy	remedies
331	noun.act.change_of_state	bloodbath	bloodbaths
332	noun.act.change_of_state	introduction	introductions
333	noun.act.change_of_state	establishment	establishments
334	noun.act.change_of_state	amendment	amendments
335	noun.act.change_of_state	passage	passages
336	noun.act.change_of_state	manicure	manicures
337	noun.act.change_of_state	cleansing	cleansings
338	noun.act.change_of_state	debut	debuts
339	noun.act.change_of_state	spotting	spottings
340	noun.act.change_of_state	waiver	waivers
341	noun.act.change_of_state	slaying	slayings
342	noun.act.change_of_state	downturn	downturns
343	noun.act.change_of_state	orgasm	orgasms
344	noun.act.change_of_state	fixing	fixings
345	noun.act.change_of_state	vandalism	vandalisms
346	noun.act.change_of_state	reversal	reversals
347	noun.act.change_of_state	rehabilitation	rehabilitations
348	noun.act.change_of_state	liquidation	liquidations
349	noun.act.change_of_state	development	developments
350	noun.act.change_of_state	windup	windups
351	noun.act.change_of_state	abortion	abortions
352	noun.act.change_of_state	enrichment	enrichments
353	noun.act.change_of_state	overthrow	overthrows
354	noun.act.change_of_state	layoff	layoffs
355	noun.act.change_of_state	shaving	shavings
356	noun.act.change_of_state	abort	aborts
357	noun.act.change_of_state	destruction	destructions
358	noun.act.change_of_state	degradation	degradations
359	noun.act.change_of_state	maintenance	maintenances
360	noun.act.change_of_state	grilling	grillings
361	noun.act.change_of_state	breakup	breakups
362	noun.act.change_of_state	awakening	awakenings
363	noun.act.change_of_state	incitement	incitements
364	noun.act.change_of_state	modernization	modernizations
365	noun.act.change_of_state	reform	reforms
366	noun.act.change_of_state	graduation	graduations
367	noun.act.change_of_state	shutdown	shutdowns
368	noun.act.change_of_state	trimming	trimmings
369	noun.act.change_of_state	murder	murders
370	noun.act.change_of_state	enhancement	enhancements
371	noun.act.change_of_state	stimulation	stimulations
372	noun.act.change_of_state	groundbreaking	groundbreakings
373	noun.act.change_of_state	makeover	makeovers
374	noun.act.change_of_state	transition	transitions
375	noun.act.change_of_state	suicide	suicides
376	noun.act.change_of_state	arousal	arousals
377	noun.act.change_of_state	overhaul	overhauls
378	noun.act.change_of_state	renewal	renewals
379	noun.act.change_of_state	sabotage	sabotages
380	noun.act.change_of_state	massacre	massacres
381	noun.act.change_of_state	scrum	scrums
382	noun.act.choice	step	steps
383	noun.act.choice	measure	measures
384	noun.act.choice	precaution	precautions
385	noun.act.choice	trick	tricks
386	noun.act.choice	ruse	ruses
387	noun.act.choice	stratagem	stratagems
388	noun.act.choice	veto	vetoes
389	noun.act.choice	countermeasure	countermeasures
390	noun.act.choice	nomination	nominations
391	noun.act.choice	voting	votings
392	noun.act.choice	safeguard	safeguards
393	noun.act.choice	feint	feints
394	noun.act.choice	selection	selections
395	noun.act.choice	sampling	samplings
396	noun.act.choice	appointment	appointments
397	noun.act.choice	move	moves
398	noun.act.choice	decision	decisions
399	noun.act.choice	vote	votes
400	noun.act.conflict	scuffle	scuffles
401	noun.act.conflict	vendetta	vendettas
402	noun.act.conflict	fistfight	fistfights
403	noun.act.conflict	duel	duels
404	noun.act.conflict	conflict	conflicts
405	noun.act.conflict	fray	frays
406	noun.act.conflict	feud	feuds
407	noun.act.conflict	beating	beatings
408	noun.act.conflict	tussle	tussles
409	noun.act.conflict	insurrection	insurrections
410	noun.act.conflict	insurgency	insurgencies
411	noun.act.conflict	fighting	fightings
412	noun.act.conflict	gunfight	gunfights
413	noun.act.conflict	skirmish	skirmishes
414	noun.act.conflict	shootout	shootouts
415	noun.act.conflict	revolt	revolts
416	noun.act.conflict	uprising	uprisings
417	noun.act.conflict	slugfest	slugfests
418	noun.act.conflict	encounter	encounters
419	noun.act.control	devaluation	devaluations
420	noun.act.control	restraint	restraints
421	noun.act.control	inhibition	inhibitions
422	noun.act.control	navigation	navigations
423	noun.act.control	clutch	clutches
424	noun.act.control	grip	grips
425	noun.act.control	headlock	headlocks
426	noun.act.control	holding	holdings
427	noun.act.control	fast	fasts
428	noun.act.control	lockdown	lockdowns
429	noun.act.control	possession	possessions
430	noun.act.control	snuggle	snuggles
431	noun.act.control	hug	hugs
432	noun.act.cooperation	keeping	keepings
433	noun.act.cooperation	reenlistment	reenlistments
434	noun.act.cooperation	collaboration	collaborations
435	noun.act.cooperation	allegiance	allegiances
436	noun.act.cooperation	reconciliation	reconciliations
437	noun.act.cooperation	compromise	compromises
438	noun.act.cooperation	cooperation	cooperations
439	noun.act.creation	design	designs
440	noun.act.creation	boring	borings
441	noun.act.creation	tracing	tracings
442	noun.act.creation	framing	framings
443	noun.act.creation	approach	approaches
444	noun.act.creation	excavation	excavations
445	noun.act.creation	construction	constructions
446	noun.act.creation	shuffle	shuffles
447	noun.act.creation	porno	pornos
448	noun.act.creation	approach	approachs
449	noun.act.creation	avenue	avenues
450	noun.act.creation	cutting	cuttings
451	noun.act.creation	forging	forgings
452	noun.act.creation	weaving	weavings
453	noun.act.creation	molding	moldings
454	noun.act.departure	medevac	medevacs
455	noun.act.departure	takeoff	takeoffs
456	noun.act.departure	pullout	pullouts
457	noun.act.departure	fallback	fallbacks
458	noun.act.departure	parting	partings
459	noun.act.departure	desertion	desertions
460	noun.act.departure	retreat	retreats
461	noun.act.departure	defection	defections
462	noun.act.departure	disappearance	disappearances
463	noun.act.departure	boarding	boardings
464	noun.act.diversion	gala	galas
465	noun.act.diversion	baseball	baseballs
466	noun.act.diversion	bathe	bathes
467	noun.act.diversion	golf	golfs
468	noun.act.diversion	demonstration	demonstrations
469	noun.act.diversion	fun	funs
470	noun.act.diversion	fair	fairs
471	noun.act.diversion	encore	encores
472	noun.act.diversion	diversion	diversions
473	noun.act.diversion	football	footballs
474	noun.act.diversion	flirtation	flirtations
475	noun.act.diversion	pleasantry	pleasantries
476	noun.act.diversion	carnival	carnivals
477	noun.act.diversion	entertainment	entertainments
478	noun.act.diversion	sport	sports
479	noun.act.diversion	hobby	hobbies
480	noun.act.diversion	karaoke	karaokes
481	noun.act.diversion	festivity	festivities
482	noun.act.diversion	exhibition	exhibitions
483	noun.act.diversion	plunge	plunges
484	noun.act.diversion	basketball	basketballs
485	noun.act.diversion	antic	antics
486	noun.act.diversion	pastime	pastimes
487	noun.act.diversion	rodeo	rodeos
488	noun.act.diversion	volleyball	volleyballs
489	noun.act.diversion	scat	scats
490	noun.act.diversion	jamboree	jamborees
491	noun.act.diversion	revel	revels
492	noun.act.diversion	playing	playings
493	noun.act.diversion	racing	racings
494	noun.act.diversion	recreation	recreations
495	noun.act.diversion	show	shows
496	noun.act.diversion	pinball	pinballs
497	noun.act.diversion	prank	pranks
498	noun.act.diversion	sexcapade	sexcapades
499	noun.act.due_process	foreclosure	foreclosures
500	noun.act.due_process	fatwa	fatwas
501	noun.act.due_process	mistrial	mistrials
502	noun.act.due_process	prosecution	prosecutions
503	noun.act.due_process	counterclaim	counterclaims
504	noun.act.due_process	entrapment	entrapments
505	noun.act.due_process	lawsuit	lawsuits
506	noun.act.due_process	hearing	hearings
507	noun.act.due_process	notification	notifications
508	noun.act.due_process	acquittal	acquittals
509	noun.act.due_process	ruling	rulings
510	noun.act.due_process	litigation	litigations
511	noun.act.due_process	verdict	verdicts
512	noun.act.due_process	dismissal	dismissals
513	noun.act.due_process	countersuit	countersuits
514	noun.act.humanistic_discipline	skit	skits
515	noun.act.humanistic_discipline	tango	tangos
516	noun.act.humanistic_discipline	mambo	mambos
517	noun.act.humanistic_discipline	stomp	stomps
518	noun.act.humanistic_discipline	pantomime	pantomimes
519	noun.act.humanistic_discipline	fandango	fandangos
520	noun.act.humanistic_discipline	ballet	ballets
521	noun.act.humanistic_discipline	reenactment	reenactments
522	noun.act.idea	aerial	aerials
523	noun.act.idea	audible	audibles
524	noun.act.idea	passing	passings
525	noun.act.idea	touchback	touchbacks
526	noun.act.idea	lateral	laterals
527	noun.act.idea	handoff	handoffs
528	noun.act.idea	running	runnings
529	noun.act.inactivity	dalliance	dalliances
530	noun.act.inactivity	interruption	interruptions
531	noun.act.inactivity	intermission	intermissions
532	noun.act.inactivity	slowdown	slowdowns
533	noun.act.inactivity	deferment	deferments
534	noun.act.inactivity	disruption	disruptions
535	noun.act.military_action	siege	sieges
536	noun.act.military_action	engagement	engagements
537	noun.act.military_action	ew	ews
538	noun.act.military_action	fight	fights
539	noun.act.military_action	assault	assaults
540	noun.act.military_action	blockade	blockades
541	noun.act.military_action	war	wars
542	noun.act.military_action	battle	battles
543	noun.act.military_action	combat	combats
544	noun.act.military_action	sortie	sorties
545	noun.act.military_action	jihad	jihads
546	noun.act.motion	overturn	overturns
547	noun.act.motion	overflight	overflights
548	noun.act.motion	joyride	joyrides
549	noun.act.motion	errand	errands
550	noun.act.motion	trip	trips
551	noun.act.motion	pirouette	pirouettes
552	noun.act.motion	stroll	strolls
553	noun.act.motion	bustle	bustles
554	noun.act.motion	spank	spanks
555	noun.act.motion	breaststroke	breaststrokes
556	noun.act.motion	jaunt	jaunts
557	noun.act.motion	stroke	strokes
558	noun.act.motion	saunter	saunters
559	noun.act.motion	vibration	vibrations
560	noun.act.motion	excursion	excursions
561	noun.act.motion	prowl	prowls
562	noun.act.motion	pursuit	pursuits
563	noun.act.motion	rampage	rampages
564	noun.act.motion	migration	migrations
565	noun.act.motion	fade	fades
566	noun.act.motion	uppercut	uppercuts
567	noun.act.motion	tour	tours
568	noun.act.motion	commute	commutes
569	noun.act.motion	putt	putts
570	noun.act.motion	ride	rides
571	noun.act.motion	punch	punches
572	noun.act.motion	swat	swats
573	noun.act.motion	clamber	clambers
574	noun.act.motion	lurch	lurches
575	noun.act.motion	hike	hikes
576	noun.act.motion	soar	soars
577	noun.act.motion	immigration	immigrations
578	noun.act.motion	ruckus	ruckuses
579	noun.act.motion	kneel	kneels
580	noun.act.motion	ko	kos
581	noun.act.motion	flit	flits
582	noun.act.motion	stoop	stoops
583	noun.act.motion	lunge	lunges
584	noun.act.motion	keystroke	keystrokes
585	noun.act.motion	walkabout	walkabouts
586	noun.act.motion	commutation	commutations
587	noun.act.motion	lob	lobs
588	noun.act.motion	tread	treads
589	noun.act.motion	prance	prances
590	noun.act.motion	kicking	kickings
591	noun.act.motion	flurry	flurries
592	noun.act.motion	tremor	tremors
593	noun.act.motion	completion	completions
594	noun.act.motion	overflow	overflows
595	noun.act.motion	jab	jabs
596	noun.act.motion	exploration	explorations
597	noun.act.motion	trek	treks
598	noun.act.motion	strut	struts
599	noun.act.motion	pilgrimage	pilgrimages
600	noun.act.motion	outing	outings
601	noun.act.motion	closing	closings
602	noun.act.motion	winding	windings
603	noun.act.motion	stagger	staggers
604	noun.act.motion	trot	trots
605	noun.act.motion	journey	journeys
606	noun.act.motion	crossing	crossings
607	noun.act.motion	movement	movements
608	noun.act.motion	leapfrog	leapfrogs
609	noun.act.motion	blocking	blockings
610	noun.act.motion	backstroke	backstrokes
611	noun.act.motion	sitting	sittings
612	noun.act.motion	waggle	waggles
613	noun.act.motion	cruise	cruises
614	noun.act.motion	outreach	outreaches
615	noun.act.motion	gesture	gestures
616	noun.act.motion	spaceflight	spaceflights
617	noun.act.motion	blow	blows
618	noun.act.motion	swipe	swipes
619	noun.act.motion	scurry	scurries
620	noun.act.motion	stirring	stirrings
621	noun.act.motion	counterpunch	counterpunches
622	noun.act.motion	stumble	stumbles
623	noun.act.motion	stride	strides
624	noun.act.motion	gallop	gallops
625	noun.act.motion	odyssey	odysseys
626	noun.act.motion	voyage	voyages
627	noun.act.motion	flutter	flutters
628	noun.act.motion	trudge	trudges
629	noun.act.motion	rotation	rotations
630	noun.act.motion	melee	melees
631	noun.act.motion	coming	comings
632	noun.act.motion	sprint	sprints
633	noun.act.motion	blitz	blitzes
634	noun.act.motion	safari	safaris
635	noun.act.motion	careen	careens
636	noun.act.motion	miscue	miscues
637	noun.act.motion	closure	closures
638	noun.act.motion	breakdown	breakdowns
639	noun.act.motion	skip	skips
640	noun.act.motion	wiggle	wiggles
641	noun.act.motion	kickoff	kickoffs
642	noun.act.motion	nonstop	nonstops
643	noun.act.motion	scamper	scampers
644	noun.act.motion	limp	limps
645	noun.act.motion	knockdown	knockdowns
646	noun.act.movement	airdrop	airdrops
647	noun.act.movement	relay	relays
648	noun.act.movement	piggyback	piggybacks
649	noun.act.movement	instillation	instillations
650	noun.act.movement	transfer	transfers
651	noun.act.movement	injection	injections
652	noun.act.movement	delivery	deliveries
653	noun.act.movement	transfusion	transfusions
654	noun.act.movement	airlift	airlifts
655	noun.act.movement	relocation	relocations
656	noun.act.movement	resettlement	resettlements
657	noun.act.nonaccomplishment	mistake	mistakes
658	noun.act.nonaccomplishment	strikeout	strikeouts
659	noun.act.nonaccomplishment	fault	faults
660	noun.act.nonaccomplishment	rounding	roundings
661	noun.act.nonaccomplishment	breach	breaches
662	noun.act.nonaccomplishment	miscalculation	miscalculations
663	noun.act.nonaccomplishment	failure	failures
664	noun.act.nonaccomplishment	omission	omissions
665	noun.act.nonaccomplishment	offside	offsides
666	noun.act.nonaccomplishment	boner	boners
667	noun.act.nonaccomplishment	blunder	blunders
668	noun.act.nonaccomplishment	clanger	clangers
669	noun.act.nonaccomplishment	fumble	fumbles
670	noun.act.nonaccomplishment	error	errors
671	noun.act.nonaccomplishment	botch	botches
672	noun.act.nonaccomplishment	out	outs
673	noun.act.nonaccomplishment	renege	reneges
674	noun.act.nonaccomplishment	relapse	relapses
675	noun.act.nonaccomplishment	bobble	bobbles
676	noun.act.nonaccomplishment	lapse	lapses
677	noun.act.nonaccomplishment	flub	flubs
678	noun.act.nonaccomplishment	misstep	missteps
679	noun.act.nonaccomplishment	gaffe	gaffes
680	noun.act.nonaccomplishment	blooper	bloopers
681	noun.act.occupation	career	careers
682	noun.act.occupation	occupation	occupations
683	noun.act.occupation	teaching	teachings
684	noun.act.occupation	vocation	vocations
685	noun.act.occupation	calling	callings
686	noun.act.occupation	judgeship	judgeships
687	noun.act.occupation	clerkship	clerkships
688	noun.act.occupation	legation	legations
689	noun.act.occupation	apprenticeship	apprenticeships
690	noun.act.occupation	professorship	professorships
691	noun.act.occupation	sailing	sailings
692	noun.act.occupation	booking	bookings
693	noun.act.occupation	workload	workloads
694	noun.act.occupation	chairmanship	chairmanships
695	noun.act.occupation	lesson	lessons
696	noun.act.occupation	job	jobs
697	noun.act.occupation	ambassadorship	ambassadorships
698	noun.act.occupation	craft	crafts
699	noun.act.occupation	governorship	governorships
700	noun.act.occupation	internship	internships
701	noun.act.occupation	berth	berths
702	noun.act.operation	firing	firings
703	noun.act.operation	ambush	ambushes
704	noun.act.operation	offensive	offensives
705	noun.act.operation	charge	charges
706	noun.act.operation	bombing	bombings
707	noun.act.operation	expedition	expeditions
708	noun.act.operation	raid	raids
709	noun.act.operation	reinforcement	reinforcements
710	noun.act.operation	shelling	shellings
711	noun.act.operation	maneuver	maneuvers
712	noun.act.operation	counterattack	counterattacks
713	noun.act.operation	attack	attacks
714	noun.act.operation	volley	volleys
715	noun.act.operation	rollback	rollbacks
716	noun.act.operation	foray	forays
717	noun.act.operation	censorship	censorships
718	noun.act.operation	invasion	invasions
719	noun.act.operation	counteroffensive	counteroffensives
720	noun.act.operation	penetration	penetrations
721	noun.act.organic_process	swig	swigs
722	noun.act.organic_process	toke	tokes
723	noun.act.organic_process	fuck	fucks
724	noun.act.organic_process	doze	dozes
725	noun.act.organic_process	fart	farts
726	noun.act.organic_process	feeding	feedings
727	noun.act.organic_process	sniffle	sniffles
728	noun.act.organic_process	goosebump	goosebumps
729	noun.act.organic_process	overreaction	overreactions
730	noun.act.organic_process	sip	sips
731	noun.act.organic_process	reflex	reflexes
732	noun.act.organic_process	flinch	flinches
733	noun.act.organic_process	intake	intakes
734	noun.act.organic_process	inhalation	inhalations
735	noun.act.organic_process	yawn	yawns
736	noun.act.organic_process	mating	matings
737	noun.act.organic_process	ingestion	ingestions
738	noun.act.organic_process	sex	sexes
739	noun.act.organic_process	breath	breaths
740	noun.act.organic_process	gulp	gulps
741	noun.act.organic_process	multiplication	multiplications
742	noun.act.organic_process	pairing	pairings
743	noun.act.organic_process	shiver	shivers
744	noun.act.organic_process	chomp	chomps
745	noun.act.organic_process	catnap	catnaps
746	noun.act.organic_process	siesta	siestas
747	noun.act.organic_process	respiration	respirations
748	noun.act.organic_process	gasp	gasps
749	noun.act.practice	cruelty	cruelties
750	noun.act.practice	oppression	oppressions
751	noun.act.practice	pogrom	pogroms
752	noun.act.practice	practice	practices
753	noun.act.practice	communion	communions
754	noun.act.practice	abuse	abuses
755	noun.act.practice	persecution	persecutions
756	noun.act.procedure	evisceration	eviscerations
757	noun.act.procedure	angioplasty	angioplasties
758	noun.act.procedure	hysterectomy	hysterectomies
759	noun.act.procedure	procedure	procedures
760	noun.act.procedure	routine	routines
761	noun.act.procedure	minus	minuses
762	noun.act.procedure	calculation	calculations
763	noun.act.procedure	process	processes
764	noun.act.procedure	tonsillectomy	tonsillectomies
765	noun.act.procedure	appendectomy	appendectomies
766	noun.act.procedure	computation	computations
767	noun.act.procedure	facelift	facelifts
768	noun.act.procedure	liposuction	liposuctions
769	noun.act.procedure	lobotomy	lobotomies
770	noun.act.procedure	sterilization	sterilizations
771	noun.act.procedure	mammography	mammographies
772	noun.act.procedure	neurosurgery	neurosurgeries
773	noun.act.procedure	mastectomy	mastectomies
774	noun.act.procedure	vivisection	vivisections
775	noun.act.procedure	lumpectomy	lumpectomies
776	noun.act.propulsion	ejection	ejections
777	noun.act.propulsion	shot	shots
778	noun.act.propulsion	tweak	tweaks
779	noun.act.propulsion	gunshot	gunshots
780	noun.act.propulsion	shooting	shootings
781	noun.act.propulsion	gunfire	gunfires
782	noun.act.propulsion	tug	tugs
783	noun.act.propulsion	firewall	firewalls
784	noun.act.propulsion	shy	shies
785	noun.act.propulsion	burp	burps
786	noun.act.propulsion	leap	leaps
787	noun.act.propulsion	pull	pulls
788	noun.act.propulsion	potshot	potshots
789	noun.act.propulsion	haul	hauls
790	noun.act.propulsion	nudge	nudges
791	noun.act.propulsion	knuckler	knucklers
792	noun.act.propulsion	fastball	fastballs
793	noun.act.propulsion	beaner	beaners
794	noun.act.propulsion	tow	tows
795	noun.act.propulsion	drive	drives
796	noun.act.propulsion	hurl	hurls
797	noun.act.propulsion	leaner	leaners
798	noun.act.propulsion	pounce	pounces
799	noun.act.resistance	boycott	boycotts
800	noun.act.resistance	opposition	oppositions
801	noun.act.resistance	strike	strikes
802	noun.act.resistance	rebellion	rebellions
803	noun.act.resistance	lockout	lockouts
804	noun.act.resistance	walkout	walkouts
805	noun.act.sensory_activity	glance	glances
806	noun.act.sensory_activity	stare	stares
807	noun.act.sensory_activity	observance	observances
808	noun.act.sensory_activity	listening	listenings
809	noun.act.sensory_activity	sighting	sightings
810	noun.act.sensory_activity	glower	glowers
811	noun.act.sensory_activity	glimpse	glimpses
812	noun.act.sensory_activity	peek	peeks
813	noun.act.social_control	decapitation	decapitations
814	noun.act.social_control	cultivation	cultivations
815	noun.act.social_control	certification	certifications
816	noun.act.social_control	privatization	privatizations
817	noun.act.social_control	terrorism	terrorisms
818	noun.act.social_control	screwup	screwups
819	noun.act.social_control	beheading	beheadings
820	noun.act.social_control	nonprofit	nonprofits
821	noun.act.social_control	accreditation	accreditations
822	noun.act.social_control	management	managements
823	noun.act.social_control	lashing	lashings
824	noun.act.social_control	mobilization	mobilizations
825	noun.act.social_control	infliction	inflictions
826	noun.act.social_control	shakeup	shakeups
827	noun.act.social_control	misconduct	misconducts
828	noun.act.social_control	enforcement	enforcements
829	noun.act.social_control	banking	bankings
830	noun.act.social_control	spanking	spankings
831	noun.act.social_control	penalty	penalties
832	noun.act.social_control	imposition	impositions
833	noun.act.social_control	mercy	mercies
834	noun.act.social_control	electrocution	electrocutions
835	noun.act.social_control	execution	executions
836	noun.act.social_control	flogging	floggings
837	noun.act.social_control	punishment	punishments
838	noun.act.social_control	discrimination	discriminations
839	noun.act.social_control	obligation	obligations
840	noun.act.social_control	responsibility	responsibilities
841	noun.act.social_control	duty	duties
842	noun.act.social_control	crucifixion	crucifixions
843	noun.act.social_control	domination	dominations
844	noun.act.social_control	stoning	stonings
845	noun.act.social_control	implementation	implementations
846	noun.act.social_control	administration	administrations
847	noun.act.social_control	whipping	whippings
848	noun.act.touch	grounder	grounders
849	noun.act.touch	smacker	smackers
850	noun.act.touch	smooch	smooches
851	noun.act.touch	roller	rollers
852	noun.act.touch	wipe	wipes
853	noun.act.touch	chopper	choppers
854	noun.act.touch	bunt	bunts
855	noun.act.touch	kiss	kisses
856	noun.act.touch	blast	blasts
857	noun.act.touch	liner	liners
858	noun.act.touch	dab	dabs
859	noun.act.transaction	repayment	repayments
860	noun.act.transaction	outlay	outlays
861	noun.act.transaction	spending	spendings
862	noun.act.transaction	investment	investments
863	noun.act.transaction	packaging	packagings
864	noun.act.transaction	deal	deals
865	noun.act.transaction	commerce	commerces
866	noun.act.transaction	resale	resales
867	noun.act.transaction	trade	trades
868	noun.act.transaction	marketing	marketings
869	noun.act.transaction	roundup	roundups
870	noun.act.transaction	yield	yields
871	noun.act.transaction	sale	sales
872	noun.act.transaction	overrun	overruns
873	noun.act.transaction	agriculture	agricultures
874	noun.act.transaction	mining	minings
875	noun.act.transaction	uptick	upticks
876	noun.act.transaction	swap	swaps
877	noun.act.transaction	insemination	inseminations
878	noun.act.transaction	transaction	transactions
879	noun.act.transaction	extradition	extraditions
880	noun.act.use	usage	usages
881	noun.act.use	consultancy	consultancies
882	noun.act.use	technology	technologies
883	noun.act.use	exploitation	exploitations
884	noun.act.use	application	applications
885	noun.act.use	overuse	overuses
886	noun.act.use	use	uses
887	noun.act.work	role	roles
888	noun.act.work	candidacy	candidacies
889	noun.act.work	treatment	treatments
890	noun.act.work	colonoscopy	colonoscopies
891	noun.act.work	rubdown	rubdowns
892	noun.act.work	immunotherapy	immunotherapies
893	noun.act.work	escapade	escapades
894	noun.act.work	wiretap	wiretaps
895	noun.act.work	therapy	therapies
896	noun.act.work	reassignment	reassignments
897	noun.act.work	massage	massages
898	noun.act.work	survey	surveys
899	noun.act.work	experiment	experiments
900	noun.act.work	cinch	cinches
901	noun.act.work	venture	ventures
902	noun.act.work	work	works
903	noun.act.work	endoscopy	endoscopies
904	noun.act.work	endeavor	endeavors
905	noun.act.work	cleans	cleanses
906	noun.act.work	comparison	comparisons
907	noun.act.work	toil	toils
908	noun.act.work	washing	washings
909	noun.act.work	census	censuses
910	noun.act.work	task	tasks
911	noun.act.work	flooding	floodings
912	noun.act.work	behalf	behalfs
913	noun.act.work	project	projects
914	noun.act.work	scan	scans
915	noun.act.work	conditioner	conditioners
916	noun.act.work	inquest	inquests
917	noun.act.work	medical	medicals
918	noun.act.work	enterprise	enterprises
919	noun.act.work	adventure	adventures
920	noun.act.work	assignment	assignments
921	noun.act.work	exercise	exercises
922	noun.act.work	colonic	colonics
923	noun.act.work	chore	chores
924	noun.act.work	exertion	exertions
925	noun.act.work	prep	preps
926	noun.act.work	inspection	inspections
927	noun.act.work	service	services
928	noun.act.work	drudgery	drudgeries
929	noun.act.work	homework	homeworks
930	noun.act.work	stakeout	stakeouts
931	noun.act.work	autopsy	autopsies
932	noun.act.work	marathon	marathons
933	noun.act.work	enema	enemas
934	noun.act.work	crusade	crusades
935	noun.act.work	examination	examinations
936	noun.act.work	testing	testings
937	noun.act.work	ect	ects
938	noun.act.work	fumigation	fumigations
939	noun.act.work	handstand	handstands
940	noun.act.work	difficulty	difficulties
941	noun.act.work	surveillance	surveillances
942	noun.act.work	roping	ropings
943	noun.act.work	checkup	checkups
944	noun.act.work	study	studies
945	noun.act.work	pushup	pushups
946	noun.act.work	pm	pms
947	noun.act.work	checkout	checkouts
948	noun.act.work	workout	workouts
949	noun.act.work	chemotherapy	chemotherapies
950	noun.act.work	countdown	countdowns
951	noun.act.work	undertaking	undertakings
952	noun.act.work	squat	squats
953	noun.act.wrongdoing	injustice	injustices
954	noun.act.wrongdoing	violation	violations
955	noun.act.wrongdoing	treason	treasons
956	noun.act.wrongdoing	robbery	robberies
957	noun.act.wrongdoing	theft	thefts
958	noun.act.wrongdoing	blackmail	blackmails
959	noun.act.wrongdoing	inroad	inroads
960	noun.act.wrongdoing	burglary	burglaries
961	noun.act.wrongdoing	infringement	infringements
962	noun.act.wrongdoing	parlay	parlays
963	noun.act.wrongdoing	cheating	cheatings
964	noun.act.wrongdoing	wager	wagers
965	noun.act.wrongdoing	trespass	trespasses
966	noun.act.wrongdoing	fraud	frauds
967	noun.act.wrongdoing	irregularity	irregularities
968	noun.act.wrongdoing	crime	crimes
969	noun.act.wrongdoing	raffle	raffles
970	noun.act.wrongdoing	molestation	molestations
971	noun.act.wrongdoing	swindle	swindles
972	noun.act.wrongdoing	kidnapping	kidnappings
973	noun.act.wrongdoing	sellout	sellouts
974	noun.act.wrongdoing	transgression	transgressions
975	noun.act.wrongdoing	misdemeanor	misdemeanors
976	noun.act.wrongdoing	carjacking	carjackings
977	noun.act.wrongdoing	gerrymander	gerrymanders
978	noun.act.wrongdoing	pretend	pretends
979	noun.act.wrongdoing	hijacking	hijackings
980	noun.act.wrongdoing	peccadillo	peccadilloes
981	noun.act.wrongdoing	evil	evils
982	noun.act.wrongdoing	felony	felonies
983	noun.act.wrongdoing	cybercrime	cybercrimes
984	noun.act.wrongdoing	hoax	hoaxes
985	noun.act.wrongdoing	affectation	affectations
986	noun.act.wrongdoing	infraction	infractions
987	noun.act.wrongdoing	mugging	muggings
988	noun.act.wrongdoing	foul	fouls
989	noun.act.wrongdoing	peccadillo	peccadillos
990	noun.act.wrongdoing	scam	scams
991	noun.act.wrongdoing	stickup	stickups
992	noun.act.wrongdoing	malpractice	malpractices
993	noun.act.wrongdoing	misdeed	misdeeds
994	noun.act.wrongdoing	holdup	holdups
995	noun.act.wrongdoing	betrayal	betrayals
996	noun.act.wrongdoing	disservice	disservices
997	noun.act.wrongdoing	bribery	briberies
998	noun.act.wrongdoing	shenanigan	shenanigans
999	noun.act.wrongdoing	toss	tosses
1000	noun.act.wrongdoing	tort	torts
1001	noun.act.wrongdoing	abduction	abductions
1002	noun.act.wrongdoing	heist	heists
1003	noun.act.wrongdoing	hijack	hijacks
1004	noun.animal	gizzard	gizzards
1005	noun.animal	jackrabbit	jackrabbits
1006	noun.animal	worm	worms
1007	noun.animal	udder	udders
1008	noun.animal	twitterer	twitterers
1009	noun.animal	trotter	trotters
1010	noun.animal	wing	wings
1011	noun.animal	fetus	fetuses
1012	noun.animal	mammoth	mammoths
1013	noun.animal	feeler	feelers
1014	noun.animal	tail	tails
1015	noun.animal	roadrunner	roadrunners
1016	noun.animal	hoof	hoofs
1017	noun.animal	snail	snails
1018	noun.animal	tusker	tuskers
1019	noun.animal	anteater	anteaters
1020	noun.animal	stocker	stockers
1021	noun.animal	mastodon	mastodons
1022	noun.animal	pet	pets
1023	noun.animal	lovebird	lovebirds
1024	noun.animal	beak	beaks
1025	noun.animal	feeder	feeders
1026	noun.animal	dug	dugs
1027	noun.animal	armadillo	armadillos
1028	noun.animal	purebred	purebreds
1029	noun.animal	bot	bots
1030	noun.animal	biped	bipeds
1031	noun.animal	invertebrate	invertebrates
1032	noun.animal	oyster	oysters
1033	noun.animal	scapular	scapulars
1034	noun.animal	mollusk	mollusks
1035	noun.animal	cocoon	cocoons
1036	noun.animal	bloodsucker	bloodsuckers
1037	noun.animal	salamander	salamanders
1038	noun.animal	clam	clams
1039	noun.animal	mammal	mammals
1040	noun.animal	egg	eggs
1041	noun.animal	frog	frogs
1042	noun.animal	herbivore	herbivores
1043	noun.animal	stray	strays
1044	noun.animal	parrot	parrots
1045	noun.animal	talon	talons
1046	noun.animal	seashell	seashells
1047	noun.animal	feather	feathers
1048	noun.animal	female	females
1049	noun.animal	aardvark	aardvarks
1050	noun.animal	conch	conchs
1051	noun.animal	young	youngs
1052	noun.animal	woodpecker	woodpeckers
1053	noun.animal	hummingbird	hummingbirds
1054	noun.animal	mane	manes
1055	noun.animal	parasite	parasites
1056	noun.animal	paw	paws
1057	noun.animal	earthworm	earthworms
1058	noun.animal	claw	claws
1059	noun.animal	antler	antlers
1060	noun.animal	hoof	hooves
1061	noun.animal	hookworm	hookworms
1062	noun.animal	carcass	carcasses
1063	noun.animal	caterpillar	caterpillars
1064	noun.animal	gamecock	gamecocks
1065	noun.animal	stingray	stingrays
1066	noun.animal	male	males
1067	noun.animal	fish	fishes
1068	noun.animal	snout	snouts
1069	noun.animal	bat	bats
1070	noun.animal	toad	toads
1071	noun.animal	parakeet	parakeets
1072	noun.animal	maggot	maggots
1073	noun.animal	rabbit	rabbits
1074	noun.animal	tadpole	tadpoles
1075	noun.animal	hare	hares
1076	noun.animal	microorganism	microorganisms
1077	noun.animal	shark	sharks
1078	noun.animal	bird	birds
1079	noun.animal	cockatiel	cockatiels
1080	noun.animal	cockatoo	cockatoos
1081	noun.animal	newt	newts
1082	noun.animal	elephant	elephants
1083	noun.animal	critter	critters
1084	noun.animal	craw	craws
1085	noun.animal	giant	giants
1086	noun.animal	leech	leeches
1087	noun.animal.aquatic_bird	whooper	whoopers
1088	noun.animal.aquatic_bird	flamingo	flamingos
1089	noun.animal.aquatic_bird	egret	egrets
1090	noun.animal.aquatic_bird	mallard	mallards
1091	noun.animal.aquatic_bird	goose	gooses
1092	noun.animal.aquatic_bird	stork	storks
1093	noun.animal.aquatic_bird	puffin	puffins
1094	noun.animal.aquatic_bird	pelican	pelicans
1095	noun.animal.aquatic_bird	swan	swans
1096	noun.animal.aquatic_bird	cormorant	cormorants
1097	noun.animal.aquatic_bird	flamingo	flamingoes
1098	noun.animal.aquatic_bird	wader	waders
1099	noun.animal.aquatic_bird	shorebird	shorebirds
1100	noun.animal.aquatic_bird	tern	terns
1101	noun.animal.aquatic_bird	reeve	reeves
1102	noun.animal.aquatic_bird	snipe	snipes
1103	noun.animal.aquatic_bird	woodcock	woodcocks
1104	noun.animal.aquatic_bird	curlew	curlews
1105	noun.animal.aquatic_bird	gosling	goslings
1106	noun.animal.aquatic_bird	bustard	bustards
1107	noun.animal.aquatic_bird	duck	ducks
1108	noun.animal.aquatic_bird	ibis	ibises
1109	noun.animal.aquatic_bird	goony	goonies
1110	noun.animal.aquatic_bird	seagull	seagulls
1111	noun.animal.aquatic_bird	penguin	penguins
1112	noun.animal.aquatic_bird	spoonbill	spoonbills
1113	noun.animal.aquatic_mammal	walrus	walruses
1114	noun.animal.aquatic_mammal	orca	orcas
1115	noun.animal.aquatic_mammal	narwhal	narwhals
1116	noun.animal.aquatic_mammal	vaquita	vaquitas
1117	noun.animal.aquatic_mammal	seahorse	seahorses
1118	noun.animal.aquatic_mammal	manatee	manatees
1119	noun.animal.aquatic_mammal	dugong	dugongs
1120	noun.animal.aquatic_mammal	porpoise	porpoises
1121	noun.animal.aquatic_mammal	cetacean	cetaceans
1122	noun.animal.arthropod	weevil	weevils
1123	noun.animal.arthropod	beetle	beetles
1124	noun.animal.arthropod	cockroach	cockroaches
1125	noun.animal.arthropod	honeybee	honeybees
1126	noun.animal.arthropod	butterfly	butterflies
1127	noun.animal.arthropod	mantis	mantises
1128	noun.animal.arthropod	horsefly	horseflies
1129	noun.animal.arthropod	crab	crabs
1130	noun.animal.arthropod	termite	termites
1131	noun.animal.arthropod	pollinator	pollinators
1132	noun.animal.arthropod	fly	flys
1133	noun.animal.arthropod	barnacle	barnacles
1134	noun.animal.arthropod	louse	louses
1135	noun.animal.arthropod	ladybird	ladybirds
1136	noun.animal.arthropod	cricket	crickets
1137	noun.animal.arthropod	mosquito	mosquitoes
1138	noun.animal.arthropod	aphid	aphids
1139	noun.animal.arthropod	midge	midges
1140	noun.animal.arthropod	cicada	cicadas
1141	noun.animal.arthropod	mayfly	mayflies
1142	noun.animal.arthropod	locust	locusts
1143	noun.animal.arthropod	arthropod	arthropods
1144	noun.animal.arthropod	insect	insects
1145	noun.animal.arthropod	ant	ants
1146	noun.animal.arthropod	fly	flies
1147	noun.animal.arthropod	bumblebee	bumblebees
1148	noun.animal.arthropod	grasshopper	grasshoppers
1149	noun.animal.arthropod	crustacean	crustaceans
1150	noun.animal.arthropod	drone	drones
1151	noun.animal.arthropod	flea	fleas
1152	noun.animal.arthropod	gnat	gnats
1153	noun.animal.arthropod	arachnid	arachnids
1154	noun.animal.arthropod	spider	spiders
1155	noun.animal.arthropod	chigger	chiggers
1156	noun.animal.arthropod	bug	bugs
1157	noun.animal.arthropod	bee	bees
1158	noun.animal.arthropod	blowfly	blowflies
1159	noun.animal.arthropod	firefly	fireflies
1160	noun.animal.arthropod	mosquito	mosquitos
1161	noun.animal.arthropod	peacock	peacocks
1162	noun.animal.arthropod	bedbug	bedbugs
1163	noun.animal.arthropod	centipede	centipedes
1164	noun.animal.arthropod	tarantula	tarantulas
1165	noun.animal.arthropod	moth	moths
1166	noun.animal.bird_of_prey	vulture	vultures
1167	noun.animal.bird_of_prey	hawk	hawks
1168	noun.animal.bird_of_prey	osprey	ospreys
1169	noun.animal.bird_of_prey	buzzard	buzzards
1170	noun.animal.bird_of_prey	condor	condors
1171	noun.animal.bird_of_prey	eaglet	eaglets
1172	noun.animal.bird_of_prey	owl	owls
1173	noun.animal.bird_of_prey	raptor	raptors
1174	noun.animal.bird_of_prey	kestrel	kestrels
1175	noun.animal.bony_fish	amberjack	amberjacks
1176	noun.animal.bony_fish	marlin	marlins
1177	noun.animal.bony_fish	tetra	tetras
1178	noun.animal.bony_fish	dolphin	dolphins
1179	noun.animal.bony_fish	beluga	belugas
1180	noun.animal.bony_fish	hind	hinds
1181	noun.animal.bony_fish	sturgeon	sturgeons
1182	noun.animal.bony_fish	guppy	guppies
1183	noun.animal.bony_fish	minnow	minnows
1184	noun.animal.bony_fish	swordtail	swordtails
1185	noun.animal.bony_fish	pumpkinseed	pumpkinseeds
1186	noun.animal.bony_fish	chub	chubs
1187	noun.animal.bony_fish	moray	morays
1188	noun.animal.bony_fish	bullhead	bullheads
1189	noun.animal.bony_fish	coney	coneys
1190	noun.animal.bony_fish	molly	mollies
1191	noun.animal.carnivore	puppy	puppies
1192	noun.animal.carnivore	panther	panthers
1193	noun.animal.carnivore	jackal	jackals
1194	noun.animal.carnivore	bear	bears
1195	noun.animal.carnivore	dachshund	dachshunds
1196	noun.animal.carnivore	rottweiler	rottweilers
1197	noun.animal.carnivore	dingo	dingos
1198	noun.animal.carnivore	wolfhound	wolfhounds
1199	noun.animal.carnivore	mutt	mutts
1200	noun.animal.carnivore	cat	cats
1201	noun.animal.carnivore	terrier	terriers
1202	noun.animal.carnivore	racoon	racoons
1203	noun.animal.carnivore	canid	canids
1204	noun.animal.carnivore	bloodhound	bloodhounds
1205	noun.animal.carnivore	beagle	beagles
1206	noun.animal.carnivore	hound	hounds
1207	noun.animal.carnivore	cheetah	cheetahs
1208	noun.animal.carnivore	corgi	corgis
1209	noun.animal.carnivore	poodle	poodles
1210	noun.animal.carnivore	pooch	pooches
1211	noun.animal.carnivore	whippet	whippets
1212	noun.animal.carnivore	tabby	tabbies
1213	noun.animal.carnivore	meerkat	meerkats
1214	noun.animal.carnivore	grizzly	grizzlies
1215	noun.animal.carnivore	bearcat	bearcats
1216	noun.animal.carnivore	coyote	coyotes
1217	noun.animal.carnivore	cougar	cougars
1218	noun.animal.carnivore	greyhound	greyhounds
1219	noun.animal.carnivore	pomeranian	pomeranians
1220	noun.animal.carnivore	lapdog	lapdogs
1221	noun.animal.carnivore	wolf	wolfs
1222	noun.animal.carnivore	puma	pumas
1223	noun.animal.carnivore	serval	servals
1224	noun.animal.carnivore	lioness	lionesses
1225	noun.animal.carnivore	husky	huskies
1226	noun.animal.carnivore	doggie	doggies
1227	noun.animal.carnivore	hyena	hyenas
1228	noun.animal.carnivore	cocker	cockers
1229	noun.animal.carnivore	bobcat	bobcats
1230	noun.animal.carnivore	bruin	bruins
1231	noun.animal.carnivore	collie	collies
1232	noun.animal.carnivore	bulldog	bulldogs
1233	noun.animal.carnivore	dog	dogs
1234	noun.animal.carnivore	retriever	retrievers
1235	noun.animal.carnivore	mastiff	mastiffs
1236	noun.animal.carnivore	fox	foxes
1237	noun.animal.carnivore	schnauzer	schnauzers
1238	noun.animal.carnivore	mongoose	mongooses
1239	noun.animal.carnivore	ferret	ferrets
1240	noun.animal.carnivore	wolf	wolves
1241	noun.animal.carnivore	lion	lions
1242	noun.animal.carnivore	panda	pandas
1243	noun.animal.carnivore	feline	felines
1244	noun.animal.carnivore	pug	pugs
1245	noun.animal.carnivore	cur	curs
1246	noun.animal.carnivore	carnivore	carnivores
1247	noun.animal.gallinaceous_bird	turtledove	turtledoves
1248	noun.animal.gallinaceous_bird	hen	hens
1249	noun.animal.gallinaceous_bird	pigeon	pigeons
1250	noun.animal.gallinaceous_bird	dove	doves
1251	noun.animal.gallinaceous_bird	turkey	turkeys
1252	noun.animal.gallinaceous_bird	chick	chicks
1253	noun.animal.gallinaceous_bird	rooster	roosters
1254	noun.animal.gallinaceous_bird	biddy	biddies
1255	noun.animal.gallinaceous_bird	pheasant	pheasants
1256	noun.animal.metatherian	kangaroo	kangaroos
1257	noun.animal.metatherian	opossum	opossums
1258	noun.animal.metatherian	marsupial	marsupials
1259	noun.animal.metatherian	wombat	wombats
1260	noun.animal.metatherian	koala	koalas
1261	noun.animal.metatherian	possum	possums
1262	noun.animal.microorganism	amoeba	amoebas
1263	noun.animal.microorganism	probiotic	probiotics
1264	noun.animal.microorganism	pathogen	pathogens
1265	noun.animal.microorganism	microbe	microbes
1266	noun.animal.microorganism	seagrass	seagrasses
1267	noun.animal.microorganism	virus	viruses
1268	noun.animal.microorganism	b	bs
1269	noun.animal.microorganism	algae	algaes
1270	noun.animal.microorganism	superbug	superbugs
1271	noun.animal.microorganism	bacteria	bacterias
1272	noun.animal.passerine	raven	ravens
1273	noun.animal.passerine	songbird	songbirds
1274	noun.animal.passerine	blackbird	blackbirds
1275	noun.animal.passerine	starling	starlings
1276	noun.animal.passerine	crow	crows
1277	noun.animal.passerine	bluebird	bluebirds
1278	noun.animal.passerine	nightingale	nightingales
1279	noun.animal.passerine	snowbird	snowbirds
1280	noun.animal.passerine	finch	finches
1281	noun.animal.passerine	lark	larks
1282	noun.animal.passerine	sparrow	sparrows
1283	noun.animal.primate	chimpanzee	chimpanzees
1284	noun.animal.primate	gorilla	gorillas
1285	noun.animal.primate	human	humans
1286	noun.animal.primate	orangutan	orangutans
1287	noun.animal.primate	bonobo	bonobos
1288	noun.animal.primate	mandrill	mandrills
1289	noun.animal.primate	orang	orangs
1290	noun.animal.primate	marmoset	marmosets
1291	noun.animal.primate	baboon	baboons
1292	noun.animal.primate	ape	apes
1293	noun.animal.primate	monkey	monkeys
1294	noun.animal.primate	silverback	silverbacks
1295	noun.animal.primate	chimp	chimps
1296	noun.animal.primate	macaque	macaques
1297	noun.animal.primate	neanderthal	neanderthals
1298	noun.animal.reptile	cobra	cobras
1299	noun.animal.reptile	reptile	reptiles
1300	noun.animal.reptile	viper	vipers
1301	noun.animal.reptile	dinosaur	dinosaurs
1302	noun.animal.reptile	crocodile	crocodiles
1303	noun.animal.reptile	python	pythons
1304	noun.animal.reptile	copperhead	copperheads
1305	noun.animal.reptile	theropod	theropods
1306	noun.animal.reptile	velociraptor	velociraptors
1307	noun.animal.reptile	terrapin	terrapins
1308	noun.animal.reptile	rattler	rattlers
1309	noun.animal.reptile	cottonmouth	cottonmouths
1310	noun.animal.reptile	gator	gators
1311	noun.animal.reptile	gecko	geckos
1312	noun.animal.reptile	tortoise	tortoises
1313	noun.animal.reptile	serpent	serpents
1314	noun.animal.reptile	iguana	iguanas
1315	noun.animal.reptile	constrictor	constrictors
1316	noun.animal.reptile	diamondback	diamondbacks
1317	noun.animal.reptile	rattlesnake	rattlesnakes
1318	noun.animal.reptile	lizard	lizards
1319	noun.animal.reptile	titanosaur	titanosaurs
1320	noun.animal.reptile	snake	snakes
1321	noun.animal.rodent	groundhog	groundhogs
1322	noun.animal.rodent	capybara	capybaras
1323	noun.animal.rodent	chipmunk	chipmunks
1324	noun.animal.rodent	rat	rats
1325	noun.animal.rodent	rodent	rodents
1326	noun.animal.rodent	porcupine	porcupines
1327	noun.animal.rodent	lemming	lemmings
1328	noun.animal.rodent	gerbil	gerbils
1329	noun.animal.rodent	hedgehog	hedgehogs
1330	noun.animal.rodent	marmot	marmots
1331	noun.animal.rodent	woodchuck	woodchucks
1332	noun.animal.rodent	hamster	hamsters
1333	noun.animal.rodent	mouse	mouses
1334	noun.animal.rodent	squirrel	squirrels
1335	noun.animal.ungulate	entire	entires
1336	noun.animal.ungulate	bison	bisons
1337	noun.animal.ungulate	antelope	antelopes
1338	noun.animal.ungulate	pig	pigs
1339	noun.animal.ungulate	warthog	warthogs
1340	noun.animal.ungulate	mustang	mustangs
1341	noun.animal.ungulate	elk	elks
1342	noun.animal.ungulate	gazelle	gazelles
1343	noun.animal.ungulate	bronco	broncos
1344	noun.animal.ungulate	hippopotamus	hippopotamuses
1345	noun.animal.ungulate	bull	bulls
1346	noun.animal.ungulate	swine	swines
1347	noun.animal.ungulate	wildebeest	wildebeests
1348	noun.animal.ungulate	porker	porkers
1349	noun.animal.ungulate	sheep	sheeps
1350	noun.animal.ungulate	burro	burros
1351	noun.animal.ungulate	buffalo	buffaloes
1352	noun.animal.ungulate	boar	boars
1353	noun.animal.ungulate	mule	mules
1354	noun.animal.ungulate	rhinoceros	rhinoceroses
1355	noun.animal.ungulate	horse	horses
1356	noun.animal.ungulate	deer	deers
1357	noun.animal.ungulate	giraffe	giraffes
1358	noun.animal.ungulate	llama	llamas
1359	noun.animal.ungulate	camel	camels
1360	noun.animal.ungulate	longhorn	longhorns
1361	noun.animal.ungulate	impala	impalas
1362	noun.animal.ungulate	ruminant	ruminants
1363	noun.animal.ungulate	pony	ponies
1364	noun.animal.ungulate	buffalo	buffalos
1365	noun.animal.ungulate	sow	sows
1366	noun.animal.ungulate	mare	mares
1367	noun.animal.ungulate	heifer	heifers
1368	noun.animal.ungulate	tup	tups
1369	noun.animal.ungulate	stablemate	stablemates
1370	noun.animal.ungulate	reindeer	reindeers
1371	noun.animal.ungulate	mudder	mudders
1372	noun.animal.ungulate	steed	steeds
1373	noun.animal.ungulate	pacer	pacers
1374	noun.animal.ungulate	racehorse	racehorses
1375	noun.animal.ungulate	stallion	stallions
1376	noun.animal.ungulate	stag	stags
1377	noun.animal.ungulate	beef	beefs
1378	noun.animal.ungulate	goat	goats
1379	noun.animal.ungulate	cow	cows
1380	noun.animal.ungulate	zebra	zebras
1381	noun.animal.ungulate	rhino	rhinos
1382	noun.animal.ungulate	bronc	broncs
1383	noun.animal.ungulate	milker	milkers
1384	noun.animal.young	piggy	piggies
1385	noun.animal.young	calf	calfs
1386	noun.animal.young	piglet	piglets
1387	noun.animal.young	nestling	nestlings
1388	noun.animal.young	kitten	kittens
1389	noun.animal.young	foal	foals
1390	noun.animal.young	calf	calves
1391	noun.animal.young	filly	fillies
1392	noun.animal.young	whelp	whelps
1393	noun.animal.young	colt	colts
1394	noun.animal.young	pup	pups
1395	noun.animal.young	hatchling	hatchlings
1396	noun.artifact	reefer	reefers
1397	noun.artifact	fountain	fountains
1398	noun.artifact	parcel	parcels
1399	noun.artifact	teleprompter	teleprompters
1400	noun.artifact	bell	bells
1401	noun.artifact	wineglass	wineglasses
1402	noun.artifact	kat	kats
1403	noun.artifact	veneer	veneers
1404	noun.artifact	duplicate	duplicates
1405	noun.artifact	aphrodisiac	aphrodisiacs
1406	noun.artifact	remake	remakes
1407	noun.artifact	receptacle	receptacles
1408	noun.artifact	bookmark	bookmarks
1409	noun.artifact	comb	combs
1410	noun.artifact	fishnet	fishnets
1411	noun.artifact	coil	coils
1412	noun.artifact	fishhook	fishhooks
1413	noun.artifact	inhaler	inhalers
1414	noun.artifact	inlay	inlays
1415	noun.artifact	decal	decals
1416	noun.artifact	gizmo	gizmos
1417	noun.artifact	key	keys
1418	noun.artifact	stitch	stitches
1419	noun.artifact	sidetrack	sidetracks
1420	noun.artifact	rug	rugs
1421	noun.artifact	pillowcase	pillowcases
1422	noun.artifact	shoebox	shoeboxes
1423	noun.artifact	gravestone	gravestones
1424	noun.artifact	disinfectant	disinfectants
1425	noun.artifact	decoration	decorations
1426	noun.artifact	laser	lasers
1427	noun.artifact	mattress	mattresses
1428	noun.artifact	amulet	amulets
1429	noun.artifact	thong	thongs
1430	noun.artifact	vaporizer	vaporizers
1431	noun.artifact	converter	converters
1432	noun.artifact	entrant	entrants
1433	noun.artifact	load	loads
1434	noun.artifact	structure	structures
1435	noun.artifact	override	overrides
1436	noun.artifact	strap	straps
1437	noun.artifact	botanical	botanicals
1438	noun.artifact	montage	montages
1439	noun.artifact	mousetrap	mousetraps
1440	noun.artifact	appliance	appliances
1441	noun.artifact	flap	flaps
1442	noun.artifact	extinguisher	extinguishers
1443	noun.artifact	periscope	periscopes
1444	noun.artifact	napkin	napkins
1445	noun.artifact	wall	walls
1446	noun.artifact	keepsake	keepsakes
1447	noun.artifact	staple	staples
1448	noun.artifact	infrastructure	infrastructures
1449	noun.artifact	knickknack	knickknacks
1450	noun.artifact	scourge	scourges
1451	noun.artifact	mat	mats
1452	noun.artifact	flowerpot	flowerpots
1453	noun.artifact	gather	gathers
1454	noun.artifact	fungicide	fungicides
1455	noun.artifact	reflector	reflectors
1456	noun.artifact	coliseum	coliseums
1457	noun.artifact	suppressant	suppressants
1458	noun.artifact	original	originals
1459	noun.artifact	earmuff	earmuffs
1460	noun.artifact	card	cards
1461	noun.artifact	spectrograph	spectrographs
1462	noun.artifact	billboard	billboards
1463	noun.artifact	cigarette	cigarettes
1464	noun.artifact	treadmill	treadmills
1465	noun.artifact	cleanser	cleansers
1466	noun.artifact	megaphone	megaphones
1467	noun.artifact	brace	braces
1468	noun.artifact	hoist	hoists
1469	noun.artifact	mothball	mothballs
1470	noun.artifact	ceramic	ceramics
1471	noun.artifact	mallet	mallets
1472	noun.artifact	polaroid	polaroids
1473	noun.artifact	anesthetic	anesthetics
1474	noun.artifact	cell	cells
1475	noun.artifact	lens	lenses
1476	noun.artifact	device	devices
1477	noun.artifact	oar	oars
1478	noun.artifact	applique	appliques
1479	noun.artifact	raft	rafts
1480	noun.artifact	cassette	cassettes
1481	noun.artifact	fabric	fabrics
1482	noun.artifact	toy	toys
1483	noun.artifact	collider	colliders
1484	noun.artifact	hangar	hangars
1485	noun.artifact	manger	mangers
1486	noun.artifact	sieve	sieves
1487	noun.artifact	cuff	cuffs
1488	noun.artifact	loge	loges
1489	noun.artifact	compass	compasses
1490	noun.artifact	fan	fans
1491	noun.artifact	facility	facilitys
1492	noun.artifact	overpass	overpasses
1493	noun.artifact	mend	mends
1494	noun.artifact	cigar	cigars
1495	noun.artifact	crusher	crushers
1496	noun.artifact	canopy	canopies
1497	noun.artifact	bin	bins
1498	noun.artifact	match	matches
1499	noun.artifact	can	cans
1500	noun.artifact	ski	skis
1501	noun.artifact	coattail	coattails
1502	noun.artifact	improvisation	improvisations
1503	noun.artifact	bulwark	bulwarks
1504	noun.artifact	bale	bales
1505	noun.artifact	paint	paints
1506	noun.artifact	vaccine	vaccines
1507	noun.artifact	collage	collages
1508	noun.artifact	squeegee	squeegees
1509	noun.artifact	sable	sables
1510	noun.artifact	tombstone	tombstones
1511	noun.artifact	injector	injectors
1512	noun.artifact	thingamajig	thingamajigs
1513	noun.artifact	soap	soaps
1514	noun.artifact	cloak	cloaks
1515	noun.artifact	pleat	pleats
1516	noun.artifact	opiate	opiates
1517	noun.artifact	export	exports
1518	noun.artifact	earthwork	earthworks
1519	noun.artifact	rein	reins
1520	noun.artifact	balcony	balconies
1521	noun.artifact	subway	subways
1522	noun.artifact	crayon	crayons
1523	noun.artifact	sharpener	sharpeners
1524	noun.artifact	recording	recordings
1525	noun.artifact	rudder	rudders
1526	noun.artifact	seating	seatings
1527	noun.artifact	textile	textiles
1528	noun.artifact	entanglement	entanglements
1529	noun.artifact	deflector	deflectors
1530	noun.artifact	paintball	paintballs
1531	noun.artifact	cannister	cannisters
1532	noun.artifact	dispenser	dispensers
1533	noun.artifact	instrument	instruments
1534	noun.artifact	pen	pens
1535	noun.artifact	collectible	collectibles
1536	noun.artifact	doodad	doodads
1537	noun.artifact	aggregate	aggregates
1538	noun.artifact	flyover	flyovers
1539	noun.artifact	hydrofoil	hydrofoils
1540	noun.artifact	afterburner	afterburners
1541	noun.artifact	surface	surfaces
1542	noun.artifact	compartment	compartments
1543	noun.artifact	strobe	strobes
1544	noun.artifact	max	maxes
1545	noun.artifact	airbrush	airbrushes
1546	noun.artifact	stadium	stadiums
1547	noun.artifact	hairbrush	hairbrushes
1548	noun.artifact	snowshoe	snowshoes
1549	noun.artifact	gable	gables
1550	noun.artifact	capsule	capsules
1551	noun.artifact	muffler	mufflers
1552	noun.artifact	interlock	interlocks
1553	noun.artifact	heater	heaters
1554	noun.artifact	railroad	railroads
1555	noun.artifact	strengthener	strengtheners
1556	noun.artifact	protractor	protractors
1557	noun.artifact	ashtray	ashtrays
1558	noun.artifact	fuselage	fuselages
1559	noun.artifact	collectable	collectables
1560	noun.artifact	contraption	contraptions
1561	noun.artifact	shredder	shredders
1562	noun.artifact	empty	empties
1563	noun.artifact	implant	implants
1564	noun.artifact	tablecloth	tablecloths
1565	noun.artifact	headrest	headrests
1566	noun.artifact	rosary	rosaries
1567	noun.artifact	pillow	pillows
1568	noun.artifact	railway	railways
1569	noun.artifact	warmer	warmers
1570	noun.artifact	cope	copes
1571	noun.artifact	remote	remotes
1572	noun.artifact	classic	classics
1573	noun.artifact	coating	coatings
1574	noun.artifact	cone	cones
1575	noun.artifact	curio	curios
1576	noun.artifact	plumb	plumbs
1577	noun.artifact	marina	marinas
1578	noun.artifact	gilt	gilts
1579	noun.artifact	ornament	ornaments
1580	noun.artifact	magnet	magnets
1581	noun.artifact	projector	projectors
1582	noun.artifact	doohickey	doohickeys
1583	noun.artifact	contraceptive	contraceptives
1584	noun.artifact	applicator	applicators
1585	noun.artifact	washboard	washboards
1586	noun.artifact	extractor	extractors
1587	noun.artifact	reset	resets
1588	noun.artifact	schooner	schooners
1589	noun.artifact	heparin	heparins
1590	noun.artifact	elevator	elevators
1591	noun.artifact	pencil	pencils
1592	noun.artifact	shampoo	shampoos
1593	noun.artifact	layer	layers
1594	noun.artifact	poker	pokers
1595	noun.artifact	wrapping	wrappings
1596	noun.artifact	corer	corers
1597	noun.artifact	commodity	commodities
1598	noun.artifact	interrupter	interrupters
1599	noun.artifact	keyboard	keyboards
1600	noun.artifact	eyeglass	eyeglasses
1601	noun.artifact	tray	trays
1602	noun.artifact	sunglass	sunglasses
1603	noun.artifact	hallucinogen	hallucinogens
1604	noun.artifact	container	containers
1605	noun.artifact	condom	condoms
1606	noun.artifact	snowbank	snowbanks
1607	noun.artifact	fixture	fixtures
1608	noun.artifact	mit	mits
1609	noun.artifact	plummet	plummets
1610	noun.artifact	telescope	telescopes
1611	noun.artifact	swab	swabs
1612	noun.artifact	relaxant	relaxants
1613	noun.artifact	marker	markers
1614	noun.artifact	wash	washes
1615	noun.artifact	envelope	envelopes
1616	noun.artifact	nebulizer	nebulizers
1617	noun.artifact	stogy	stogies
1618	noun.artifact	overload	overloads
1619	noun.artifact	horn	horns
1620	noun.artifact	laminate	laminates
1621	noun.artifact	pediment	pediments
1622	noun.artifact	amphitheater	amphitheaters
1623	noun.artifact	cushion	cushions
1624	noun.artifact	import	imports
1625	noun.artifact	sounder	sounders
1626	noun.artifact	souvenir	souvenirs
1627	noun.artifact	foodstuff	foodstuffs
1628	noun.artifact	spectrometer	spectrometers
1629	noun.artifact	embankment	embankments
1630	noun.artifact	pentagon	pentagons
1631	noun.artifact	bridge	bridges
1632	noun.artifact	diuretic	diuretics
1633	noun.artifact	dumpster	dumpsters
1634	noun.artifact	noisemaker	noisemakers
1635	noun.artifact	goblet	goblets
1636	noun.artifact	deicer	deicers
1637	noun.artifact	blower	blowers
1638	noun.artifact	toothbrush	toothbrushes
1639	noun.artifact	partition	partitions
1640	noun.artifact	detector	detectors
1641	noun.artifact	flotilla	flotillas
1642	noun.artifact	tobacco	tobaccos
1643	noun.artifact	straightener	straighteners
1644	noun.artifact	corrective	correctives
1645	noun.artifact	trap	traps
1646	noun.artifact	lapel	lapels
1647	noun.artifact	cover	covers
1648	noun.artifact	washcloth	washcloths
1649	noun.artifact	mop	mops
1650	noun.artifact	total	totals
1651	noun.artifact	hopper	hoppers
1652	noun.artifact	cross	crosses
1653	noun.artifact	relic	relics
1654	noun.artifact	facility	facilities
1655	noun.artifact	filter	filters
1656	noun.artifact	flagpole	flagpoles
1657	noun.artifact	quill	quills
1658	noun.artifact	cubbyhole	cubbyholes
1659	noun.artifact	broom	brooms
1660	noun.artifact	transit	transits
1661	noun.artifact	gadget	gadgets
1662	noun.artifact	harpoon	harpoons
1663	noun.artifact	breathalyzer	breathalyzers
1664	noun.artifact	snorkel	snorkels
1665	noun.artifact	drug	drugs
1666	noun.artifact	cowbell	cowbells
1667	noun.artifact	bootstrap	bootstraps
1668	noun.artifact	doily	doilies
1669	noun.artifact	squeaker	squeakers
1670	noun.artifact	cleaner	cleaners
1671	noun.artifact	carpet	carpets
1672	noun.artifact	porch	porches
1673	noun.artifact	toothpaste	toothpastes
1674	noun.artifact	monument	monuments
1675	noun.artifact	noose	nooses
1676	noun.artifact	bunk	bunks
1677	noun.artifact	block	blocks
1678	noun.artifact	talisman	talismans
1679	noun.artifact	eraser	erasers
1680	noun.artifact	veranda	verandas
1681	noun.artifact	narcotic	narcotics
1682	noun.artifact	spade	spades
1683	noun.artifact	plaything	playthings
1684	noun.artifact	widget	widgets
1685	noun.artifact	drawbridge	drawbridges
1686	noun.artifact	rampart	ramparts
1687	noun.artifact	paintbrush	paintbrushes
1688	noun.artifact	sensor	sensors
1689	noun.artifact	exportation	exportations
1690	noun.artifact	basket	baskets
1691	noun.artifact	ark	arks
1692	noun.artifact	innovation	innovations
1693	noun.artifact	brick	bricks
1694	noun.artifact	strainer	strainers
1695	noun.artifact	analyzer	analyzers
1696	noun.artifact	ballpark	ballparks
1697	noun.artifact	ventilator	ventilators
1698	noun.artifact	cloth	cloths
1699	noun.artifact	loading	loadings
1700	noun.artifact	respirator	respirators
1701	noun.artifact	microscope	microscopes
1702	noun.artifact	siding	sidings
1703	noun.artifact.area	terrace	terraces
1704	noun.artifact.area	saloon	saloons
1705	noun.artifact.area	foyer	foyers
1706	noun.artifact.area	snug	snugs
1707	noun.artifact.area	terrarium	terrariums
1708	noun.artifact.area	kiln	kilns
1709	noun.artifact.area	cabin	cabins
1710	noun.artifact.area	classroom	classrooms
1711	noun.artifact.area	chamber	chambers
1712	noun.artifact.area	privy	privies
1713	noun.artifact.area	kiosk	kiosks
1714	noun.artifact.area	bar	bars
1715	noun.artifact.area	cab	cabs
1716	noun.artifact.area	auditorium	auditoriums
1717	noun.artifact.area	cache	caches
1718	noun.artifact.area	pantry	pantries
1719	noun.artifact.area	patio	patios
1720	noun.artifact.area	kitchen	kitchens
1721	noun.artifact.area	drawer	drawers
1722	noun.artifact.area	alcove	alcoves
1723	noun.artifact.area	guestroom	guestrooms
1724	noun.artifact.area	courtroom	courtrooms
1725	noun.artifact.area	caboose	cabooses
1726	noun.artifact.area	ballroom	ballrooms
1727	noun.artifact.area	birdcage	birdcages
1728	noun.artifact.area	crypt	crypts
1729	noun.artifact.area	salon	salons
1730	noun.artifact.area	confessional	confessionals
1731	noun.artifact.area	mausoleum	mausoleums
1732	noun.artifact.area	incinerator	incinerators
1733	noun.artifact.area	cockpit	cockpits
1734	noun.artifact.area	playpen	playpens
1735	noun.artifact.area	firebox	fireboxes
1736	noun.artifact.area	closet	closets
1737	noun.artifact.area	resonator	resonators
1738	noun.artifact.area	nursery	nurseries
1739	noun.artifact.area	barroom	barrooms
1740	noun.artifact.area	courtyard	courtyards
1741	noun.artifact.area	parlor	parlors
1742	noun.artifact.area	storeroom	storerooms
1743	noun.artifact.area	stockyard	stockyards
1744	noun.artifact.area	speakeasy	speakeasies
1745	noun.artifact.area	pigpen	pigpens
1746	noun.artifact.area	cupboard	cupboards
1747	noun.artifact.area	corral	corrals
1748	noun.artifact.area	cubby	cubbies
1749	noun.artifact.area	restroom	restrooms
1750	noun.artifact.area	cloakroom	cloakrooms
1751	noun.artifact.area	cage	cages
1752	noun.artifact.area	library	libraries
1753	noun.artifact.area	skybox	skyboxes
1754	noun.artifact.area	darkroom	darkrooms
1755	noun.artifact.area	latrine	latrines
1756	noun.artifact.area	sauna	saunas
1757	noun.artifact.area	hutch	hutches
1758	noun.artifact.area	toilet	toilets
1759	noun.artifact.area	bullpen	bullpens
1760	noun.artifact.area	lobby	lobbies
1761	noun.artifact.area	stall	stalls
1762	noun.artifact.area	fireplace	fireplaces
1763	noun.artifact.area	room	rooms
1764	noun.artifact.area	bedroom	bedrooms
1765	noun.artifact.area	lavatory	lavatories
1766	noun.artifact.area	boardroom	boardrooms
1767	noun.artifact.area	cubicle	cubicles
1768	noun.artifact.area	vault	vaults
1769	noun.artifact.area	enclosure	enclosures
1770	noun.artifact.area	stateroom	staterooms
1771	noun.artifact.area	furnace	furnaces
1772	noun.artifact.area	showroom	showrooms
1773	noun.artifact.area	locker	lockers
1774	noun.artifact.area	bathroom	bathrooms
1775	noun.artifact.art	fresco	frescoes
1776	noun.artifact.art	cameo	cameos
1777	noun.artifact.art	sculpture	sculptures
1778	noun.artifact.art	etching	etchings
1779	noun.artifact.art	statue	statues
1780	noun.artifact.art	lithograph	lithographs
1781	noun.artifact.art	mural	murals
1782	noun.artifact.art	carving	carvings
1783	noun.artifact.art	painting	paintings
1784	noun.artifact.art	art	arts
1785	noun.artifact.art	fresco	frescos
1786	noun.artifact.art	woodcarving	woodcarvings
1787	noun.artifact.art	gem	gems
1788	noun.artifact.art	mosaic	mosaics
1789	noun.artifact.art	grotesque	grotesques
1790	noun.artifact.art	watercolor	watercolors
1791	noun.artifact.art	silkscreen	silkscreens
1792	noun.artifact.art	miniature	miniatures
1793	noun.artifact.art	nude	nudes
1794	noun.artifact.bag	knapsack	knapsacks
1795	noun.artifact.bag	sack	sacks
1796	noun.artifact.bag	beanbag	beanbags
1797	noun.artifact.bag	duffle	duffles
1798	noun.artifact.bag	pocket	pockets
1799	noun.artifact.bag	backpack	backpacks
1800	noun.artifact.bag	bag	bags
1801	noun.artifact.bag	sandbag	sandbags
1802	noun.artifact.bag	tote	totes
1803	noun.artifact.bag	fob	fobs
1804	noun.artifact.bag	pouch	pouches
1805	noun.artifact.bag	handbag	handbags
1806	noun.artifact.bag	purse	purses
1807	noun.artifact.bar	deadbolt	deadbolts
1808	noun.artifact.bar	joystick	joysticks
1809	noun.artifact.bar	nutcracker	nutcrackers
1810	noun.artifact.bar	lever	levers
1811	noun.artifact.bar	jimmy	jimmies
1812	noun.artifact.bar	crowbar	crowbars
1813	noun.artifact.bar	runway	runways
1814	noun.artifact.bar	trigger	triggers
1815	noun.artifact.bar	accelerator	accelerators
1816	noun.artifact.bar	pry	pries
1817	noun.artifact.block	briquette	briquettes
1818	noun.artifact.block	tablet	tablets
1819	noun.artifact.block	abacus	abacuses
1820	noun.artifact.block	chock	chocks
1821	noun.artifact.block	tile	tiles
1822	noun.artifact.block	slab	slabs
1823	noun.artifact.block	anvil	anvils
1824	noun.artifact.block	slate	slates
1825	noun.artifact.block	cake	cakes
1826	noun.artifact.box	lockbox	lockboxes
1827	noun.artifact.box	casket	caskets
1828	noun.artifact.box	box	boxes
1829	noun.artifact.box	safe	safes
1830	noun.artifact.box	coffin	coffins
1831	noun.artifact.box	bier	biers
1832	noun.artifact.box	mailbox	mailboxes
1833	noun.artifact.box	crate	crates
1834	noun.artifact.box	toolbox	toolboxes
1835	noun.artifact.building	skyscraper	skyscrapers
1836	noun.artifact.building	gazebo	gazebos
1837	noun.artifact.building	steakhouse	steakhouses
1838	noun.artifact.building	schoolhouse	schoolhouses
1839	noun.artifact.building	mosque	mosques
1840	noun.artifact.building	kennel	kennels
1841	noun.artifact.building	sanatorium	sanatoriums
1842	noun.artifact.building	hospital	hospitals
1843	noun.artifact.building	chapel	chapels
1844	noun.artifact.building	building	buildings
1845	noun.artifact.building	outhouse	outhouses
1846	noun.artifact.building	cafeteria	cafeterias
1847	noun.artifact.building	grill	grills
1848	noun.artifact.building	carport	carports
1849	noun.artifact.building	restaurant	restaurants
1850	noun.artifact.building	hostel	hostels
1851	noun.artifact.building	motel	motels
1852	noun.artifact.building	chancellery	chancelleries
1853	noun.artifact.building	firetrap	firetraps
1854	noun.artifact.building	barn	barns
1855	noun.artifact.building	morgue	morgues
1856	noun.artifact.building	synagogue	synagogues
1857	noun.artifact.building	tavern	taverns
1858	noun.artifact.building	hothouse	hothouses
1859	noun.artifact.building	coop	coops
1860	noun.artifact.building	minster	minsters
1861	noun.artifact.building	shrine	shrines
1862	noun.artifact.building	rotunda	rotundas
1863	noun.artifact.building	bathhouse	bathhouses
1864	noun.artifact.building	greenhouse	greenhouses
1865	noun.artifact.building	garage	garages
1866	noun.artifact.building	abbey	abbeys
1867	noun.artifact.building	cathedral	cathedrals
1868	noun.artifact.building	courthouse	courthouses
1869	noun.artifact.building	capitol	capitols
1870	noun.artifact.building	outbuilding	outbuildings
1871	noun.artifact.building	brothel	brothels
1872	noun.artifact.building	rink	rinks
1873	noun.artifact.building	consulate	consulates
1874	noun.artifact.building	hotel	hotels
1875	noun.artifact.building	pub	pubs
1876	noun.artifact.building	observatory	observatories
1877	noun.artifact.building	teahouse	teahouses
1878	noun.artifact.building	mortuary	mortuaries
1879	noun.artifact.building	theater	theaters
1880	noun.artifact.building	coffeehouse	coffeehouses
1881	noun.artifact.building	tenement	tenements
1882	noun.artifact.building	cafe	cafes
1883	noun.artifact.building	architecture	architectures
1884	noun.artifact.building	slaughterhouse	slaughterhouses
1885	noun.artifact.building	statehouse	statehouses
1886	noun.artifact.building	tope	topes
1887	noun.artifact.building	lunchroom	lunchrooms
1888	noun.artifact.building	dispensary	dispensaries
1889	noun.artifact.building	inn	inns
1890	noun.artifact.building	temple	temples
1891	noun.artifact.building	bordello	bordellos
1892	noun.artifact.building	embassy	embassies
1893	noun.artifact.building	shed	sheds
1894	noun.artifact.building	edifice	edifices
1895	noun.artifact.building	bistro	bistros
1896	noun.artifact.building	stable	stables
1897	noun.artifact.building	clubhouse	clubhouses
1898	noun.artifact.building_complex	factory	factories
1899	noun.artifact.building_complex	microbrewery	microbreweries
1900	noun.artifact.building_complex	sweatshop	sweatshops
1901	noun.artifact.building_complex	plant	plants
1902	noun.artifact.building_complex	distillery	distilleries
1903	noun.artifact.building_complex	brewery	breweries
1904	noun.artifact.building_complex	refinery	refineries
1905	noun.artifact.building_complex	mill	mills
1906	noun.artifact.building_complex	winery	wineries
1907	noun.artifact.building_material	cobble	cobbles
1908	noun.artifact.building_material	strake	strakes
1909	noun.artifact.building_material	skid	skids
1910	noun.artifact.building_material	headstone	headstones
1911	noun.artifact.building_material	slat	slats
1912	noun.artifact.building_material	gunnel	gunnels
1913	noun.artifact.building_material	cobblestone	cobblestones
1914	noun.artifact.building_material	springer	springers
1915	noun.artifact.case	wallet	wallets
1916	noun.artifact.case	kit	kits
1917	noun.artifact.case	briefcase	briefcases
1918	noun.artifact.case	compact	compacts
1919	noun.artifact.case	satchel	satchels
1920	noun.artifact.case	luggage	luggages
1921	noun.artifact.case	suitcase	suitcases
1922	noun.artifact.case	locket	lockets
1923	noun.artifact.case	portfolio	portfolios
1924	noun.artifact.case	baggage	baggages
1925	noun.artifact.cloth_covering	coverlet	coverlets
1926	noun.artifact.cloth_covering	compress	compresses
1927	noun.artifact.cloth_covering	sleeve	sleeves
1928	noun.artifact.cloth_covering	truss	trusses
1929	noun.artifact.cloth_covering	tourniquet	tourniquets
1930	noun.artifact.cloth_covering	quilt	quilts
1931	noun.artifact.cloth_covering	blanket	blankets
1932	noun.artifact.cloth_covering	blindfold	blindfolds
1933	noun.artifact.cloth_covering	cozy	cozies
1934	noun.artifact.cloth_covering	bedding	beddings
1935	noun.artifact.cloth_covering	duvet	duvets
1936	noun.artifact.cloth_covering	bandage	bandages
1937	noun.artifact.clothing	clothing	clothings
1938	noun.artifact.clothing	nappy	nappies
1939	noun.artifact.clothing	parka	parkas
1940	noun.artifact.clothing	garment	garments
1941	noun.artifact.clothing	stocking	stockings
1942	noun.artifact.clothing	turtleneck	turtlenecks
1943	noun.artifact.clothing	kilt	kilts
1944	noun.artifact.clothing	miniskirt	miniskirts
1945	noun.artifact.clothing	tie	ties
1946	noun.artifact.clothing	sarong	sarongs
1947	noun.artifact.clothing	kerchief	kerchiefs
1948	noun.artifact.clothing	fedora	fedoras
1949	noun.artifact.clothing	nightshirt	nightshirts
1950	noun.artifact.clothing	laundry	laundries
1951	noun.artifact.clothing	negligee	negligees
1952	noun.artifact.clothing	dress	dresses
1953	noun.artifact.clothing	diaper	diapers
1954	noun.artifact.clothing	raiment	raiments
1955	noun.artifact.clothing	scarf	scarves
1956	noun.artifact.clothing	waistcoat	waistcoats
1957	noun.artifact.clothing	frock	frocks
1958	noun.artifact.clothing	apron	aprons
1959	noun.artifact.clothing	pinstripe	pinstripes
1960	noun.artifact.clothing	necktie	neckties
1961	noun.artifact.clothing	swimsuit	swimsuits
1962	noun.artifact.clothing	burqa	burqas
1963	noun.artifact.clothing	mini	minis
1964	noun.artifact.clothing	sock	socks
1965	noun.artifact.clothing	pinner	pinners
1966	noun.artifact.clothing	apparel	apparels
1967	noun.artifact.clothing	blouse	blouses
1968	noun.artifact.clothing	mac	macs
1969	noun.artifact.clothing	cap	caps
1970	noun.artifact.clothing	unitard	unitards
1971	noun.artifact.clothing	blazer	blazers
1972	noun.artifact.clothing	slicker	slickers
1973	noun.artifact.clothing	coat	coats
1974	noun.artifact.clothing	sari	saris
1975	noun.artifact.clothing	shawl	shawls
1976	noun.artifact.clothing	spacesuit	spacesuits
1977	noun.artifact.clothing	headscarf	headscarfs
1978	noun.artifact.clothing	veil	veils
1979	noun.artifact.clothing	gaiter	gaiters
1980	noun.artifact.clothing	unmentionable	unmentionables
1981	noun.artifact.clothing	wig	wigs
1982	noun.artifact.clothing	derby	derbies
1983	noun.artifact.clothing	brassiere	brassieres
1984	noun.artifact.clothing	bathrobe	bathrobes
1985	noun.artifact.clothing	bra	bras
1986	noun.artifact.clothing	gown	gowns
1987	noun.artifact.clothing	beany	beanies
1988	noun.artifact.clothing	costume	costumes
1989	noun.artifact.clothing	overcoat	overcoats
1990	noun.artifact.clothing	kimono	kimonos
1991	noun.artifact.clothing	camisole	camisoles
1992	noun.artifact.clothing	turtle	turtles
1993	noun.artifact.clothing	jumpsuit	jumpsuits
1994	noun.artifact.clothing	pillbox	pillboxes
1995	noun.artifact.clothing	sweatshirt	sweatshirts
1996	noun.artifact.clothing	petticoat	petticoats
1997	noun.artifact.clothing	uniform	uniforms
1998	noun.artifact.clothing	mask	masks
[truncated: 9,750 more rows]
